# Supplementary material for: Self-reported mental health during the COVID-19 pandemic and its association with alcohol and cannabis use: a latent class analysis
Source: BMC Psychiatry. 2022 Apr 30;22:306. doi: 10.1186/s12888-022-03917-z (PMC9055215; doi:10.1186/s12888-022-03917-z)
Supplement: Supplementary file 1 — Additional file 1. [file 12888_2022_3917_MOESM1_ESM.xls]

## Sheet: Legend
Legend:	This file contains data from six successive waves of a web-based cross-sectional survey of adults aged 18 years and older living in Canada. The title of the survey was "Examining the Impact of COVID-19 on Mental Health and Substance Use among Canadians".

## Sheet: Data
respid	status	l	hwave	qconsentagreement	prov	hregion	s2:Age groups	hage	s3:gender	hgender	noCov_impact	worry_pers_finance	Job_impact_distancing	impact_numb_hours	worry_have_COVID	numdays_alcoholdrk	P1W_daysofdrinks	P1W_alcoholdrk	numdays_cannabisuse	P1W_cannabisuse	P1W_feltdepressed	P1W_feltlonely	P1W_felthopeful	hhsize	hhousehold	numbkids6	numbkids6_12	numbkids13_17	hchildren	hincome	living_area	gad1	gad2	gad3	gad4	gad5	gad6	gad7	GAD	GAD_10plus	drink_dys	halc_cat	can_cat	hchildren6	hchildren6_12	hchildren13_17	hchildrenNO	educ	marital_stat
6870	complete	English	5	Yes, I agree to participate	Nova Scotia	QC/ATL	18 to 29 years	18-39	Man	Male	0	not worried	No change to work		Not very worried	0		No change	0	No change	Rarely or none of the time (less than 1 day)	Rarely or none of the time (less than 1 day)	Occasionally or a moderate amount of the time (3-4 days)	3	Live with others	0	0	0	No Kids		Suburban area	Not at all	Not at all	Not at all	Not at all	Not at all	Several days	Not at all	1	no	0	no/nondrinker	no	0	0	0	1	University degree/diploma	Not married/Single
6069	complete	English	5	Yes, I agree to participate	Ontario	ON	18 to 29 years	18-39	Woman	Female	0	worried	No change to work		Somewhat worried	0		Drink much less alcohol	0	Much less	Occasionally or a moderate amount of the time (3-4 days)	Occasionally or a moderate amount of the time (3-4 days)	Some or a little of the time (1-2 days)	3	Live with others	0	0	0	No Kids	40-79k	Urban area	Over half the days	Over half the days	Several days	Several days	Not at all	Several days	Not at all	7	no	0	no/nondrinker	no	0	0	0	1	University degree/diploma	Married/living with partner
1904	complete	English	5	Yes, I agree to participate	Ontario	ON	30 to 39 years	18-39	Woman	Female	0	worried	I have continued working, but now I am working from home instead of my usual loc	Decreased somewhat	Somewhat worried	1	0	No change	0	No change	Some or a little of the time (1-2 days)	Rarely or none of the time (less than 1 day)	Some or a little of the time (1-2 days)	2	Live with others	0	0	0	No Kids	120k+	Urban area	Several days	Several days	Several days	Several days	Not at all	Several days	Several days	6	no	1	no/nondrinker	no	0	0	0	1	University degree/diploma	Married/living with partner
1279	complete	English	5	Yes, I agree to participate	British Columbia	BC	30 to 39 years	18-39	Man	Male	1	worried	No change to work	Increased somewhat	Very worried	0		No change	0	No change	Occasionally or a moderate amount of the time (3-4 days)	Most or all of the time (5-7 days)	Some or a little of the time (1-2 days)	3	Live with others	0	1	0	Kids		Urban area	Over half the days	Over half the days	Nearly every day	Several days	Not at all	Several days	Nearly every day	12	yes,10+	0	no/nondrinker	no	0	1	0	0	University degree/diploma	Married/living with partner
2623	complete	English	5	Yes, I agree to participate	Saskatchewan	SK/MN	70 years and over	60+	Man	Male	1	not worried	No change to work		Not very worried	7	4	Drink slightly more alcohol	0	No change	Rarely or none of the time (less than 1 day)	Rarely or none of the time (less than 1 day)	Some or a little of the time (1-2 days)	2	Live with others	0	0	0	No Kids	80-119k	Urban area	Not at all	Not at all	Not at all	Not at all	Not at all	Not at all	Not at all	0	no	7	Heavy driking	no	0	0	0	1	University degree/diploma	Married/living with partner
4804	complete	English	5	Yes, I agree to participate	Ontario	ON	30 to 39 years	18-39	Man	Male	1	worried	I have continued working, but now I am working from home instead of my usual loc	Decreased a lot	Somewhat worried	1	1	Drink much less alcohol	1	Slightly less	Some or a little of the time (1-2 days)	Some or a little of the time (1-2 days)	Some or a little of the time (1-2 days)	2	Live with others	0	1	0	Kids	40-79k	Urban area	Not at all	Not at all	Not at all	Not at all	Not at all	Not at all	Not at all	0	no	1	Heavy driking	yes	0	1	0	0	University degree/diploma	Married/living with partner
2583	complete	English	5	Yes, I agree to participate	Alberta	AB	30 to 39 years	18-39	Man	Male	1	worried	I have continued working, but now I am working from home instead of my usual loc	Increased somewhat	Not very worried	3	1	Drink slightly more alcohol	0	No change	Rarely or none of the time (less than 1 day)	Occasionally or a moderate amount of the time (3-4 days)	Rarely or none of the time (less than 1 day)	1	Live alone				No Kids	Less than 40k	Urban area	Several days	Several days	Nearly every day	Several days	Not at all	Not at all	Not at all	6	no	3	Heavy driking	no	1	1	1	0	University degree/diploma	Not married/Single
855	complete	English	5	Yes, I agree to participate	Ontario	ON	30 to 39 years	18-39	Woman	Female	0	worried	Other	Decreased a lot	Not very worried	2	0	Drink slightly more alcohol	0	No change	Rarely or none of the time (less than 1 day)	Rarely or none of the time (less than 1 day)	Occasionally or a moderate amount of the time (3-4 days)	2	Live with others	0	0	0	No Kids	120k+	Suburban area	Not at all	Not at all	Several days	Several days	Not at all	Several days	Not at all	3	no	2	no/nondrinker	no	0	0	0	1	University degree/diploma	Not married/Single
5982	complete	English	5	Yes, I agree to participate	Alberta	AB	40 to 49 years	40-59	Woman	Female	0	not worried	No change to work		Not very worried	0		No change	0	No change	Some or a little of the time (1-2 days)	Occasionally or a moderate amount of the time (3-4 days)	Some or a little of the time (1-2 days)	3	Live with others	0	0	0	No Kids	40-79k	Urban area	Not at all	Not at all	Not at all	Several days	Not at all	Several days	Not at all	2	no	0	no/nondrinker	no	0	0	0	1	High school or less	Divorced/Separated/Widowed
2314	complete	English	5	Yes, I agree to participate	Ontario	ON	30 to 39 years	18-39	Woman	Female	1	worried	I have continued working, but now I am working from home instead of my usual loc	No change	Somewhat worried	0		No change	0	No change	Rarely or none of the time (less than 1 day)	Rarely or none of the time (less than 1 day)	Most or all of the time (5-7 days)	3	Live with others	1	0	0	Kids	120k+	Suburban area	Not at all	Several days	Not at all	Not at all	Not at all	Not at all	Not at all	1	no	0	no/nondrinker	no	1	0	0	0	University degree/diploma	Married/living with partner
3746	complete	English	5	Yes, I agree to participate	Alberta	AB	18 to 29 years	18-39	Woman	Female	0	not worried	I have continued working, but now I am working from home instead of my usual loc	No change	Somewhat worried	0		No change	0	No change	Rarely or none of the time (less than 1 day)	Some or a little of the time (1-2 days)	Some or a little of the time (1-2 days)	2	Live with others	0	0	0	No Kids	40-79k	Urban area	Not at all	Not at all	Several days	Not at all	Not at all	Not at all	Not at all	1	no	0	no/nondrinker	no	0	0	0	1	University degree/diploma	Not married/Single
557	complete	English	5	Yes, I agree to participate	Manitoba	SK/MN	70 years and over	60+	Man	Male	0	worried	No change to work		Somewhat worried	7	2	No change	0	No change	Rarely or none of the time (less than 1 day)	Rarely or none of the time (less than 1 day)	Occasionally or a moderate amount of the time (3-4 days)	2	Live with others	0	0	0	No Kids		Suburban area	Not at all	Not at all	Not at all	Not at all	Not at all	Not at all	Not at all	0	no	7	Heavy driking	no	0	0	0	1	Some post-secondary	Married/living with partner
6173	complete	English	5	Yes, I agree to participate	Manitoba	SK/MN	50 to 59 years	40-59	Man	Male	0	not worried	No change to work	No change	Somewhat worried	7	5	No change	0	No change	Rarely or none of the time (less than 1 day)	Rarely or none of the time (less than 1 day)	Occasionally or a moderate amount of the time (3-4 days)	2	Live with others	0	0	0	No Kids	120k+	Rural area	Not at all	Not at all	Several days	Not at all	Not at all	Several days	Not at all	2	no	7	Heavy driking	no	0	0	0	1	Some post-secondary	Married/living with partner
3956	complete	English	5	Yes, I agree to participate	Ontario	ON	40 to 49 years	40-59	Man	Male	0	worried	I have continued working, but now I am working from home instead of my usual loc	No change	Somewhat worried	0		No change	0	No change	Most or all of the time (5-7 days)	Most or all of the time (5-7 days)	Some or a little of the time (1-2 days)	1	Live alone				No Kids	40-79k	Urban area	Nearly every day	Nearly every day	Nearly every day	Nearly every day	Several days	Nearly every day	Nearly every day	19	yes,10+	0	no/nondrinker	no	1	1	1	0	Some post-secondary	Not married/Single
1609	complete	English	5	Yes, I agree to participate	British Columbia	BC	30 to 39 years	18-39	Woman	Female	1	worried	I am not currently working, or I have been laid off/let go, due to the pandemic		Somewhat worried	1	2	Drink slightly less alcohol	0	No change	Occasionally or a moderate amount of the time (3-4 days)	Occasionally or a moderate amount of the time (3-4 days)	Some or a little of the time (1-2 days)	2	Live with others	0	0	0	No Kids		Rural area	Several days	Not at all	Several days	Over half the days	Several days	Several days	Several days	7	no	1	Heavy driking	no	0	0	0	1	University degree/diploma	Married/living with partner
5048	complete	English	5	Yes, I agree to participate	British Columbia	BC	30 to 39 years	18-39	Man	Male	0	not worried	No change to work	No change	Somewhat worried	2	0	No change	0	No change	Rarely or none of the time (less than 1 day)	Rarely or none of the time (less than 1 day)	Occasionally or a moderate amount of the time (3-4 days)	3	Live with others	0	1	0	Kids		Urban area	Not at all	Not at all	Not at all	Not at all	Not at all	Not at all	Not at all	0	no	2	no/nondrinker	no	0	1	0	0	Some post-secondary	Divorced/Separated/Widowed
6642	complete	English	5	Yes, I agree to participate	Alberta	AB	30 to 39 years	18-39	Woman	Female	1	worried	I am not currently working, or I have been laid off/let go, due to the pandemic		Very worried	1	0	Drink slightly less alcohol	0	No change	Occasionally or a moderate amount of the time (3-4 days)	Some or a little of the time (1-2 days)	Some or a little of the time (1-2 days)	2	Live with others	0	0	0	No Kids	80-119k	Suburban area	Several days	Several days	Over half the days	Over half the days	Several days	Several days	Several days	9	no	1	no/nondrinker	no	0	0	0	1	University degree/diploma	Married/living with partner
6802	complete	English	5	Yes, I agree to participate	British Columbia	BC	30 to 39 years	18-39	Woman	Female	0	worried	I was working from home due to the pandemic, but now I am back working at my usu	No change	Very worried	7	4	Drink slightly more alcohol	0	No change	Some or a little of the time (1-2 days)	Rarely or none of the time (less than 1 day)	Occasionally or a moderate amount of the time (3-4 days)	2	Live with others	0	0	0	No Kids	120k+	Urban area	Nearly every day	Over half the days	Nearly every day	Nearly every day	Over half the days	Nearly every day	Over half the days	18	yes,10+	7	Heavy driking	no	0	0	0	1	University degree/diploma	Married/living with partner
2644	complete	English	5	Yes, I agree to participate	British Columbia	BC	60 to 69 years	60+	Woman	Female	1	not worried	I have continued working, but now I am working from home instead of my usual loc	No change	Not very worried	4	0	Drink slightly less alcohol	0	No change	Rarely or none of the time (less than 1 day)	Rarely or none of the time (less than 1 day)	Most or all of the time (5-7 days)	1	Live alone				No Kids		Suburban area	Not at all	Not at all	Not at all	Not at all	Not at all	Not at all	Not at all	0	no	4	no/nondrinker	no	1	1	1	0	University degree/diploma	Divorced/Separated/Widowed
2415	complete	English	5	Yes, I agree to participate	Ontario	ON	18 to 29 years	18-39	Woman	Female	0	not worried	No change to work	No change	Somewhat worried	0		No change	7	Much more	Occasionally or a moderate amount of the time (3-4 days)	Some or a little of the time (1-2 days)	Some or a little of the time (1-2 days)	1	Live alone				No Kids	80-119k	Rural area	Over half the days	Nearly every day	Over half the days	Nearly every day	Nearly every day	Several days	Not at all	14	yes,10+	0	no/nondrinker	yes	1	1	1	0	University degree/diploma	Not married/Single
1621	complete	English	5	Yes, I agree to participate	Alberta	AB	60 to 69 years	60+	Woman	Female	0	worried	No change to work	Decreased somewhat	Somewhat worried	7	2	Drink slightly more alcohol	0	No change	Some or a little of the time (1-2 days)	Some or a little of the time (1-2 days)	Occasionally or a moderate amount of the time (3-4 days)	4	Live with others	0	0	0	No Kids	120k+	Suburban area	Not at all	Not at all	Not at all	Several days	Not at all	Not at all	Not at all	1	no	7	Heavy driking	no	0	0	0	1	College degree/diploma	Married/living with partner
3006	complete	English	5	Yes, I agree to participate	Ontario	ON	30 to 39 years	18-39	Man	Male	0	worried	I have continued working, but now I am working from home instead of my usual loc	No change	Very worried	7	1	No change	2	Much less	Occasionally or a moderate amount of the time (3-4 days)	Most or all of the time (5-7 days)	Occasionally or a moderate amount of the time (3-4 days)	1	Live alone				No Kids	80-119k	Urban area	Nearly every day	Over half the days	Over half the days	Nearly every day	Over half the days	Several days	Several days	14	yes,10+	7	Heavy driking	yes	1	1	1	0	University degree/diploma	Not married/Single
999	complete	English	5	Yes, I agree to participate	British Columbia	BC	40 to 49 years	40-59	Man	Male	0	worried	I have continued working, but now I am working from home instead of my usual loc	Increased a lot	Very worried	0		Drink much more alcohol	0	Much more	Most or all of the time (5-7 days)	Occasionally or a moderate amount of the time (3-4 days)	Some or a little of the time (1-2 days)	10+	Live with others	1	1	2	Kids	120k+	Rural area	Over half the days	Over half the days	Several days	Nearly every day	Several days	Several days	Over half the days	12	yes,10+	0	no/nondrinker	no	1	1	1	0	High school or less	Not married/Single
4803	complete	English	5	Yes, I agree to participate	Ontario	ON	18 to 29 years	18-39	Woman	Female	1	worried	No change to work		Somewhat worried	4	1	No change	2	No change	Most or all of the time (5-7 days)	Most or all of the time (5-7 days)	Some or a little of the time (1-2 days)	4	Live with others	0	0	0	No Kids	40-79k	Urban area	Nearly every day	Nearly every day	Over half the days	Nearly every day	Nearly every day	Nearly every day	Several days	18	yes,10+	4	Heavy driking	yes	0	0	0	1	High school or less	Married/living with partner
2249	complete	English	5	Yes, I agree to participate	Quebec	QC/ATL	18 to 29 years	18-39	Woman	Female	0	worried	No change to work	Increased somewhat	Somewhat worried	2	1	No change	0	No change	Rarely or none of the time (less than 1 day)	Rarely or none of the time (less than 1 day)	Rarely or none of the time (less than 1 day)	4	Live with others	0	0	0	No Kids	120k+	Suburban area	Not at all	Not at all	Not at all	Not at all	Not at all	Not at all	Not at all	0	no	2	Heavy driking	no	0	0	0	1	University degree/diploma	Not married/Single
1810	complete	English	5	Yes, I agree to participate	Ontario	ON	40 to 49 years	40-59	Woman	Female	1	not worried	I have continued working, but now I am working from home instead of my usual loc	No change	Not at all worried	0		No change	0	No change	Some or a little of the time (1-2 days)	Occasionally or a moderate amount of the time (3-4 days)	Occasionally or a moderate amount of the time (3-4 days)	1	Live alone				No Kids		Urban area	Over half the days	Over half the days	Over half the days	Over half the days	Several days	Over half the days	Several days	12	yes,10+	0	no/nondrinker	no	1	1	1	0	University degree/diploma
2185	complete	English	5	Yes, I agree to participate	Saskatchewan	SK/MN	60 to 69 years	60+	Man	Male	0	not worried	No change to work		Somewhat worried	1	0	No change	0	No change	Occasionally or a moderate amount of the time (3-4 days)	Some or a little of the time (1-2 days)	Occasionally or a moderate amount of the time (3-4 days)	2	Live with others	0	0	0	No Kids	40-79k	Suburban area	Several days	Several days	Several days	Several days	Over half the days	Several days	Several days	8	no	1	no/nondrinker	no	0	0	0	1	Some post-secondary	Married/living with partner
6869	complete	English	5	Yes, I agree to participate	Alberta	AB	30 to 39 years	18-39	Man	Male	0	worried	I was previously not working/ laid off/let go due to the pandemic, but now I am	No change	Somewhat worried	0			0		Rarely or none of the time (less than 1 day)	Rarely or none of the time (less than 1 day)	Occasionally or a moderate amount of the time (3-4 days)	3	Live with others	1	0	0	Kids	Less than 40k	Urban area	Not at all	Not at all	Several days	Not at all	Not at all	Several days	Not at all	2	no	0	no/nondrinker	no	1	0	0	0	University degree/diploma	Married/living with partner
6239	complete	English	5	Yes, I agree to participate	British Columbia	BC	30 to 39 years	18-39	Man	Male	0	worried	I have continued working, but now I am working from home instead of my usual loc	Decreased a lot	Very worried	7	6	Drink much more alcohol	0	No change	Most or all of the time (5-7 days)	Most or all of the time (5-7 days)	Rarely or none of the time (less than 1 day)	4	Live with others	0	1	1	Kids	120k+	Urban area	Nearly every day	Nearly every day	Nearly every day	Nearly every day	Nearly every day	Nearly every day	Nearly every day	21	yes,10+	7	Heavy driking	no	0	1	1	0	High school or less	Married/living with partner
3798	complete	English	5	Yes, I agree to participate	Ontario	ON	30 to 39 years	18-39	Man	Male	1	not worried	No change to work	No change	Not at all worried	0		No change	0	No change	Rarely or none of the time (less than 1 day)	Rarely or none of the time (less than 1 day)	Occasionally or a moderate amount of the time (3-4 days)	3	Live with others	0	0	0	No Kids	80-119k	Urban area	Not at all	Not at all	Not at all	Not at all	Not at all	Not at all	Not at all	0	no	0	no/nondrinker	no	0	0	0	1	University degree/diploma	Married/living with partner
1260	complete	English	5	Yes, I agree to participate	British Columbia	BC	50 to 59 years	40-59	Man	Male	0	worried	I was previously not working/ laid off/let go due to the pandemic, but now I am	Decreased a lot	Very worried	0		No change	0	No change	Some or a little of the time (1-2 days)	Some or a little of the time (1-2 days)	Occasionally or a moderate amount of the time (3-4 days)	3	Live with others	0	0	0	No Kids		Urban area	Nearly every day	Nearly every day	Over half the days	Nearly every day	Over half the days	Over half the days	Nearly every day	18	yes,10+	0	no/nondrinker	no	0	0	0	1	University degree/diploma	Married/living with partner
4744	complete	English	5	Yes, I agree to participate	British Columbia	BC	50 to 59 years	40-59	Man	Male	1	worried	I was working from home due to the pandemic, but now I am back working at my usu	No change	Somewhat worried	0		No change	0	No change	Rarely or none of the time (less than 1 day)	Rarely or none of the time (less than 1 day)	Most or all of the time (5-7 days)	2	Live with others	0	0	0	No Kids	80-119k	Urban area	Not at all	Not at all	Not at all	Not at all	Not at all	Not at all	Not at all	0	no	0	no/nondrinker	no	0	0	0	1	University degree/diploma	Married/living with partner
1376	complete	English	5	Yes, I agree to participate	Ontario	ON	50 to 59 years	40-59	Woman	Female	0	not worried	I have continued working, but now I am working from home instead of my usual loc	No change	Not very worried	1	0	No change	0	No change	Rarely or none of the time (less than 1 day)	Rarely or none of the time (less than 1 day)	Most or all of the time (5-7 days)	3	Live with others	0	0	0	No Kids	80-119k	Suburban area	Not at all	Not at all	Not at all	Not at all	Not at all	Not at all	Not at all	0	no	1	no/nondrinker	no	0	0	0	1	University degree/diploma	Not married/Single
2987	complete	English	5	Yes, I agree to participate	Ontario	ON	30 to 39 years	18-39	Woman	Female	0	not worried	I have continued working, but now I am working from home instead of my usual loc	No change	Somewhat worried	0		No change	0	No change	Some or a little of the time (1-2 days)	Occasionally or a moderate amount of the time (3-4 days)	Some or a little of the time (1-2 days)	1	Live alone				No Kids	40-79k	Suburban area	Several days	Several days	Several days	Several days	Not at all	Several days	Not at all	5	no	0	no/nondrinker	no	1	1	1	0	College degree/diploma	Not married/Single
1674	complete	English	5	Yes, I agree to participate	Ontario	ON	40 to 49 years	40-59	Man	Male	1	worried	I have continued working, but now I am working from home instead of my usual loc	Increased somewhat	Very worried	1	0	Drink much less alcohol	0	No change	Rarely or none of the time (less than 1 day)	Rarely or none of the time (less than 1 day)	Some or a little of the time (1-2 days)	2	Live with others	0	0	0	No Kids	120k+	Urban area	Several days	Not at all	Not at all	Not at all	Not at all	Several days	Several days	3	no	1	no/nondrinker	no	0	0	0	1	University degree/diploma	Married/living with partner
3201	complete	English	5	Yes, I agree to participate	Ontario	ON	40 to 49 years	40-59	Man	Male	1	worried	I have continued working, but now I am working from home instead of my usual loc	No change	Not very worried	0		No change	0	No change	Some or a little of the time (1-2 days)	Rarely or none of the time (less than 1 day)	Occasionally or a moderate amount of the time (3-4 days)	2	Live with others	0	0	0	No Kids	120k+	Urban area	Several days	Not at all	Not at all	Not at all	Not at all	Several days	Not at all	2	no	0	no/nondrinker	no	0	0	0	1	University degree/diploma	Married/living with partner
2906	complete	English	5	Yes, I agree to participate	Nova Scotia	QC/ATL	40 to 49 years	40-59	Man	Male	1	worried	No change to work	No change	Not very worried	0		No change	0		Some or a little of the time (1-2 days)	Some or a little of the time (1-2 days)	Some or a little of the time (1-2 days)	1	Live alone				No Kids	40-79k	Rural area	Not at all	Not at all	Not at all	Not at all	Not at all	Not at all	Not at all	0	no	0	no/nondrinker	no	1	1	1	0	University degree/diploma
3675	complete	English	5	Yes, I agree to participate	Alberta	AB	50 to 59 years	40-59	Woman	Female	1	not worried	I was previously not working/ laid off/let go due to the pandemic, but now I am	Decreased a lot	Not very worried	5	5	Drink much more alcohol	0	Slightly less	Most or all of the time (5-7 days)	Most or all of the time (5-7 days)	Occasionally or a moderate amount of the time (3-4 days)	2	Live with others	0	0	0	No Kids	120k+	Suburban area	Over half the days	Over half the days	Over half the days	Nearly every day	Nearly every day	Nearly every day	Several days	16	yes,10+	5	Heavy driking	no	0	0	0	1	High school or less	Married/living with partner
2362	complete	English	5	Yes, I agree to participate	Ontario	ON	30 to 39 years	18-39	Woman	Female	1	not worried	No change to work	No change	Not very worried	0		No change	0	No change	Rarely or none of the time (less than 1 day)	Rarely or none of the time (less than 1 day)	Occasionally or a moderate amount of the time (3-4 days)	6	Live with others	1	2	1	Kids		Rural area	Not at all	Not at all	Not at all	Several days	Not at all	Not at all	Not at all	1	no	0	no/nondrinker	no	1	1	1	0	College degree/diploma	Married/living with partner
4302	complete	English	5	Yes, I agree to participate	Ontario	ON	50 to 59 years	40-59	Man	Male	1	worried	No change to work	No change	Not very worried	5	0	No change	1	Slightly more	Rarely or none of the time (less than 1 day)	Rarely or none of the time (less than 1 day)	Occasionally or a moderate amount of the time (3-4 days)	4	Live with others	0	0	1	Kids	120k+	Urban area	Several days	Several days	Several days	Several days	Not at all	Several days	Several days	6	no	5	no/nondrinker	yes	0	0	1	0	University degree/diploma	Married/living with partner
3677	complete	English	5	Yes, I agree to participate	Quebec	QC/ATL	70 years and over	60+	Woman	Female	1	not worried	No change to work		Somewhat worried	7	0	No change	0	No change	Rarely or none of the time (less than 1 day)	Rarely or none of the time (less than 1 day)	Most or all of the time (5-7 days)	1	Live alone				No Kids	120k+	Urban area	Not at all	Not at all	Not at all	Not at all	Not at all	Not at all	Not at all	0	no	7	no/nondrinker	no	1	1	1	0	University degree/diploma	Divorced/Separated/Widowed
1891	complete	English	5	Yes, I agree to participate	Alberta	AB	50 to 59 years	40-59	Woman	Female	0	not worried	I was working from home due to the pandemic, but now I am back working at my usu	No change	Not very worried	0		No change	7	No change	Rarely or none of the time (less than 1 day)	Rarely or none of the time (less than 1 day)	Some or a little of the time (1-2 days)	2	Live with others	0	0	0	No Kids	120k+	Urban area	Not at all	Not at all	Not at all	Not at all	Not at all	Not at all	Not at all	0	no	0	no/nondrinker	yes	0	0	0	1	College degree/diploma	Married/living with partner
4138	complete	English	5	Yes, I agree to participate	Ontario	ON	60 to 69 years	60+	Man	Male	1	not worried	No change to work		Somewhat worried	4	4	No change	0	No change	Rarely or none of the time (less than 1 day)	Rarely or none of the time (less than 1 day)	Rarely or none of the time (less than 1 day)	2	Live with others	0	0	0	No Kids	80-119k	Rural area	Not at all	Not at all	Not at all	Not at all	Not at all	Not at all	Not at all	0	no	4	Heavy driking	no	0	0	0	1	College degree/diploma	Married/living with partner
2710	complete	English	5	Yes, I agree to participate	Quebec	QC/ATL	50 to 59 years	40-59	Man	Male	1	worried	I am not currently working, or I have been laid off/let go, due to the pandemic		Somewhat worried	0		No change	0	No change	Rarely or none of the time (less than 1 day)	Rarely or none of the time (less than 1 day)	Occasionally or a moderate amount of the time (3-4 days)	2	Live with others	0	0	0	No Kids	40-79k	Urban area	Not at all	Several days	Several days	Several days	Several days	Not at all	Over half the days	6	no	0	no/nondrinker	no	0	0	0	1	University degree/diploma	Not married/Single
2353	complete	English	5	Yes, I agree to participate	Alberta	AB	50 to 59 years	40-59	Woman	Female	0	worried	No change to work	No change	Somewhat worried	0		No change	0	No change	Rarely or none of the time (less than 1 day)	Rarely or none of the time (less than 1 day)	Rarely or none of the time (less than 1 day)	3	Live with others	1	0	0	Kids		Suburban area	Over half the days	Over half the days	Over half the days	Over half the days	Not at all	Not at all	Not at all	8	no	0	no/nondrinker	no	1	0	0	0	College degree/diploma	Married/living with partner
2639	complete	English	5	Yes, I agree to participate	Alberta	AB	70 years and over	60+	Man	Male	0	not worried	No change to work		Very worried	7	5	No change	0	No change	Some or a little of the time (1-2 days)	Rarely or none of the time (less than 1 day)	Occasionally or a moderate amount of the time (3-4 days)	2	Live with others	0	0	0	No Kids	120k+	Suburban area	Several days	Not at all	Several days	Not at all	Not at all	Not at all	Several days	3	no	7	Heavy driking	no	0	0	0	1	University degree/diploma	Married/living with partner
882	complete	English	5	Yes, I agree to participate	Manitoba	SK/MN	40 to 49 years	40-59	Man	Male	1	worried	No change to work	No change	Very worried	0			0		Some or a little of the time (1-2 days)	Rarely or none of the time (less than 1 day)	Rarely or none of the time (less than 1 day)	4	Live with others	0	0	1	Kids	120k+	Urban area	Over half the days	Several days	Several days	Several days	Several days	Several days	Several days	8	no	0	no/nondrinker	no	0	0	1	0	College degree/diploma	Married/living with partner
6210	complete	English	5	Yes, I agree to participate	Ontario	ON	30 to 39 years	18-39	Woman	Female	0	not worried	No change to work		Not very worried	0		No change	0	No change	Rarely or none of the time (less than 1 day)	Rarely or none of the time (less than 1 day)	Most or all of the time (5-7 days)	3	Live with others	1	0	0	Kids	Less than 40k	Suburban area	Not at all	Not at all	Not at all	Not at all	Not at all	Not at all	Not at all	0	no	0	no/nondrinker	no	1	0	0	0	University degree/diploma	Married/living with partner
2236	complete	English	5	Yes, I agree to participate	Ontario	ON	18 to 29 years	18-39	Man	Male	0	not worried	I have continued working, but now I am working from home instead of my usual loc	No change	Very worried	2	1	No change	0	No change	Some or a little of the time (1-2 days)	Occasionally or a moderate amount of the time (3-4 days)	Some or a little of the time (1-2 days)	1	Live alone				No Kids	80-119k	Urban area	Several days	Several days	Several days	Several days	Not at all	Several days	Several days	6	no	2	Heavy driking	no	1	1	1	0	University degree/diploma	Not married/Single
2425	complete	English	5	Yes, I agree to participate	Ontario	ON	40 to 49 years	40-59	Man	Male	1	worried	I have continued working, but now I am working from home instead of my usual loc	No change	Very worried	0		No change	0	No change	Rarely or none of the time (less than 1 day)	Rarely or none of the time (less than 1 day)	Some or a little of the time (1-2 days)	2	Live with others	0	0	0	No Kids	80-119k	Urban area	Several days	Not at all	Several days	Not at all	Not at all	Not at all	Several days	3	no	0	no/nondrinker	no	0	0	0	1	University degree/diploma	Married/living with partner
6840	complete	English	5	Yes, I agree to participate	Alberta	AB	30 to 39 years	18-39	Man	Male	0	worried	I am not currently working, or I have been laid off/let go, due to the pandemic		Somewhat worried	4	3	Drink slightly less alcohol	0	Much less	Most or all of the time (5-7 days)	Occasionally or a moderate amount of the time (3-4 days)	Rarely or none of the time (less than 1 day)	2	Live with others	0	0	0	No Kids	120k+	Urban area	Nearly every day	Over half the days	Nearly every day	Nearly every day	Nearly every day	Nearly every day	Over half the days	19	yes,10+	4	Heavy driking	no	0	0	0	1	University degree/diploma	Married/living with partner
6194	complete	English	5	Yes, I agree to participate	Ontario	ON	18 to 29 years	18-39	Man	Male	0	not worried	No change to work		Somewhat worried	0		No change	0	No change	Rarely or none of the time (less than 1 day)	Rarely or none of the time (less than 1 day)	Occasionally or a moderate amount of the time (3-4 days)	4	Live with others	0	0	0	No Kids	80-119k	Suburban area	Several days	Several days	Several days	Several days	Not at all	Several days	Not at all	5	no	0	no/nondrinker	no	0	0	0	1	University degree/diploma	Not married/Single
2944	complete	English	5	Yes, I agree to participate	Nova Scotia	QC/ATL	30 to 39 years	18-39	Woman	Female	0	not worried	No change to work	No change	Somewhat worried	0		No change	0	No change	Most or all of the time (5-7 days)	Rarely or none of the time (less than 1 day)	Rarely or none of the time (less than 1 day)	1	Live alone				No Kids	120k+	Urban area	Over half the days	Nearly every day	Over half the days	Nearly every day	Not at all	Over half the days	Not at all	12	yes,10+	0	no/nondrinker	no	1	1	1	0	University degree/diploma	Not married/Single
3977	complete	English	5	Yes, I agree to participate	Ontario	ON	30 to 39 years	18-39	Woman	Female	0	not worried	I have continued working, but now I am working from home instead of my usual loc	No change	Somewhat worried	2	0	No change	0	No change	Occasionally or a moderate amount of the time (3-4 days)	Occasionally or a moderate amount of the time (3-4 days)	Occasionally or a moderate amount of the time (3-4 days)	3	Live with others	0	0	0	No Kids	80-119k	Urban area	Over half the days	Over half the days	Several days	Over half the days	Several days	Several days	Several days	10	yes,10+	2	no/nondrinker	no	0	0	0	1	Some post-secondary	Not married/Single
6836	complete	English	5	Yes, I agree to participate	Alberta	AB	40 to 49 years	40-59	Man	Male	0	worried	No change to work		Somewhat worried	1	0	Drink much less alcohol	0	No change	Occasionally or a moderate amount of the time (3-4 days)	Occasionally or a moderate amount of the time (3-4 days)	Rarely or none of the time (less than 1 day)	4	Live with others	0	2	0	Kids	40-79k	Urban area	Several days	Several days	Several days	Several days	Several days	Several days	Several days	7	no	1	no/nondrinker	no	0	1	0	0	University degree/diploma	Married/living with partner
2006	complete	English	5	Yes, I agree to participate	British Columbia	BC	60 to 69 years	60+	Man	Male	0	not worried	I was previously not working/ laid off/let go due to the pandemic, but now I am	No change	Somewhat worried	5	0	No change	0	No change	Rarely or none of the time (less than 1 day)	Rarely or none of the time (less than 1 day)	Some or a little of the time (1-2 days)	2	Live with others	0	0	0	No Kids	80-119k	Urban area	Several days	Several days	Several days	Not at all	Not at all	Not at all	Several days	4	no	5	no/nondrinker	no	0	0	0	1	University degree/diploma	Married/living with partner
1568	complete	English	5	Yes, I agree to participate	British Columbia	BC	70 years and over	60+	Man	Male	0	not worried	No change to work		Not very worried	2	0	No change	0	No change	Rarely or none of the time (less than 1 day)	Rarely or none of the time (less than 1 day)	Occasionally or a moderate amount of the time (3-4 days)	1	Live alone				No Kids	40-79k	Rural area	Not at all	Not at all	Not at all	Not at all	Not at all	Not at all	Not at all	0	no	2	no/nondrinker	no	1	1	1	0	Some post-secondary	Divorced/Separated/Widowed
2181	complete	English	5	Yes, I agree to participate	Alberta	AB	70 years and over	60+	Woman	Female	0	worried	No change to work		Very worried	0			0		Occasionally or a moderate amount of the time (3-4 days)	Most or all of the time (5-7 days)	Some or a little of the time (1-2 days)	2	Live with others				No Kids	40-79k	Urban area	Nearly every day	Nearly every day	Nearly every day	Over half the days	Not at all	Nearly every day	Nearly every day	17	yes,10+	0	no/nondrinker	no	1	1	1	0	College degree/diploma	Divorced/Separated/Widowed
2209	complete	English	5	Yes, I agree to participate	Ontario	ON	18 to 29 years	18-39	Man	Male	1	worried	No change to work	Decreased somewhat	Not very worried	0		No change	0	No change	Rarely or none of the time (less than 1 day)	Some or a little of the time (1-2 days)	Most or all of the time (5-7 days)	1	Live alone				No Kids	80-119k	Suburban area	Not at all	Not at all	Not at all	Not at all	Not at all	Not at all	Not at all	0	no	0	no/nondrinker	no	1	1	1	0	University degree/diploma	Not married/Single
6783	complete	English	5	Yes, I agree to participate	Newfoundland and Labrador	QC/ATL	18 to 29 years	18-39	Woman	Female	1	worried	I have continued working, but now I am working from home instead of my usual loc	Increased somewhat	Not very worried	2	0	Drink slightly less alcohol	0	No change	Rarely or none of the time (less than 1 day)	Rarely or none of the time (less than 1 day)	Some or a little of the time (1-2 days)	2	Live with others	0	0	0	No Kids	80-119k	Suburban area	Several days	Several days	Over half the days	Over half the days	Several days	Nearly every day	Nearly every day	13	yes,10+	2	no/nondrinker	no	0	0	0	1	University degree/diploma	Married/living with partner
4614	complete	English	5	Yes, I agree to participate	British Columbia	BC	40 to 49 years	40-59	Man	Male	0	worried	No change to work	No change	Somewhat worried	6	0	No change	0	No change	Some or a little of the time (1-2 days)	Some or a little of the time (1-2 days)	Occasionally or a moderate amount of the time (3-4 days)	4	Live with others	0	0	1	Kids	120k+	Suburban area	Several days	Several days	Several days	Several days	Not at all	Several days	Not at all	5	no	6	no/nondrinker	no	0	0	1	0	College degree/diploma	Married/living with partner
1377	complete	English	5	Yes, I agree to participate	Ontario	ON	30 to 39 years	18-39	Woman	Female	1	worried	No change to work		Somewhat worried	0		No change	0	No change	Most or all of the time (5-7 days)	Most or all of the time (5-7 days)	Rarely or none of the time (less than 1 day)	1	Live alone				No Kids		Suburban area	Nearly every day	Nearly every day	Nearly every day	Nearly every day	Nearly every day	Nearly every day	Nearly every day	21	yes,10+	0	no/nondrinker	no	1	1	1	0	Some post-secondary	Not married/Single
1330	complete	English	5	Yes, I agree to participate	Ontario	ON	50 to 59 years	40-59	Woman	Female	0	not worried	I was working from home due to the pandemic, but now I am back working at my usu	No change	Somewhat worried	0		No change	0	No change	Rarely or none of the time (less than 1 day)	Rarely or none of the time (less than 1 day)	Rarely or none of the time (less than 1 day)	2	Live with others				No Kids	80-119k	Rural area	Not at all	Not at all	Not at all	Not at all	Not at all	Not at all	Not at all	0	no	0	no/nondrinker	no	1	1	1	0	College degree/diploma	Married/living with partner
5590	complete	English	5	Yes, I agree to participate	Nova Scotia	QC/ATL	50 to 59 years	40-59	Woman	Female	1	worried	No change to work	No change	Very worried	0		Drink much less alcohol	2	Slightly more	Most or all of the time (5-7 days)	Most or all of the time (5-7 days)	Occasionally or a moderate amount of the time (3-4 days)	1	Live alone				No Kids	Less than 40k	Rural area	Nearly every day	Nearly every day	Nearly every day	Nearly every day	Nearly every day	Nearly every day	Nearly every day	21	yes,10+	0	no/nondrinker	yes	1	1	1	0	High school or less	Not married/Single
303	complete	English	5	Yes, I agree to participate	British Columbia	BC	60 to 69 years	60+	Man	Male	1	worried	I have continued working, but now I am working from home instead of my usual loc	No change	Somewhat worried	1	0	No change	0	No change	Rarely or none of the time (less than 1 day)	Rarely or none of the time (less than 1 day)	Some or a little of the time (1-2 days)	2	Live with others	0	0	0	No Kids	80-119k	Suburban area	Not at all	Not at all	Not at all	Not at all	Not at all	Several days	Not at all	1	no	1	no/nondrinker	no	0	0	0	1	Some post-secondary	Married/living with partner
6554	complete	English	5	Yes, I agree to participate	Ontario	ON	18 to 29 years	18-39	Man	Male	0	worried	I was previously not working/ laid off/let go due to the pandemic, but now I am	Decreased a lot	Somewhat worried	0		No change	0		Occasionally or a moderate amount of the time (3-4 days)	Occasionally or a moderate amount of the time (3-4 days)	Occasionally or a moderate amount of the time (3-4 days)	1	Live alone				No Kids	40-79k	Urban area	Over half the days	Over half the days	Over half the days	Over half the days	Over half the days	Over half the days	Over half the days	14	yes,10+	0	no/nondrinker	no	1	1	1	0	Some post-secondary
3780	complete	English	5	Yes, I agree to participate	Ontario	ON	40 to 49 years	40-59	Man	Male	0	worried	I was previously not working/ laid off/let go due to the pandemic, but now I am	No change	Somewhat worried	7	7	No change	2	Slightly more	Rarely or none of the time (less than 1 day)	Rarely or none of the time (less than 1 day)	Occasionally or a moderate amount of the time (3-4 days)	2	Live with others	0	0	0	No Kids	120k+	Urban area	Over half the days	Not at all	Not at all	Several days	Not at all	Nearly every day	Not at all	6	no	7	Heavy driking	yes	0	0	0	1	College degree/diploma	Married/living with partner
5396	complete	English	5	Yes, I agree to participate	Ontario	ON	50 to 59 years	40-59	Woman	Female	0	not worried	Other	No change	Very worried	1	0	No change	0	No change	Rarely or none of the time (less than 1 day)	Occasionally or a moderate amount of the time (3-4 days)	Some or a little of the time (1-2 days)	1	Live alone				No Kids	80-119k	Suburban area	Not at all	Not at all	Several days	Not at all	Not at all	Not at all	Several days	2	no	1	no/nondrinker	no	1	1	1	0	College degree/diploma	Divorced/Separated/Widowed
341	complete	English	5	Yes, I agree to participate	Ontario	ON	60 to 69 years	60+	Woman	Female	0	not worried	I have continued working, but now I am working from home instead of my usual loc	No change	Somewhat worried	3	3	Drink slightly more alcohol	0	No change	Rarely or none of the time (less than 1 day)	Rarely or none of the time (less than 1 day)	Occasionally or a moderate amount of the time (3-4 days)	1	Live alone				No Kids		Suburban area	Not at all	Not at all	Several days	Not at all	Not at all	Several days	Not at all	2	no	3	Heavy driking	no	1	1	1	0	College degree/diploma	Divorced/Separated/Widowed
6476	complete	English	5	Yes, I agree to participate	Nova Scotia	QC/ATL	18 to 29 years	18-39	Woman	Female	0	worried	No change to work		Somewhat worried	4	0	Drink slightly more alcohol	0	Slightly less	Rarely or none of the time (less than 1 day)	Some or a little of the time (1-2 days)	Occasionally or a moderate amount of the time (3-4 days)	4	Live with others	0	0	0	No Kids	80-119k	Rural area	Not at all	Not at all	Not at all	Not at all	Several days	Several days	Not at all	2	no	4	no/nondrinker	no	0	0	0	1	Some post-secondary	Not married/Single
6693	complete	English	5	Yes, I agree to participate	Ontario	ON	30 to 39 years	18-39	Woman	Female	0	worried	No change to work	Decreased somewhat	Very worried	0		No change	0	No change	Rarely or none of the time (less than 1 day)	Some or a little of the time (1-2 days)	Some or a little of the time (1-2 days)	1	Live alone				No Kids	40-79k	Urban area	Several days	Not at all	Several days	Not at all	Not at all	Several days	Several days	4	no	0	no/nondrinker	no	1	1	1	0	University degree/diploma	Not married/Single
43	complete	English	5	Yes, I agree to participate	Ontario	ON	50 to 59 years	40-59	Woman	Female	1	not worried	No change to work	No change	Not very worried	6	0	Drink slightly more alcohol	0	No change	Rarely or none of the time (less than 1 day)	Rarely or none of the time (less than 1 day)	Most or all of the time (5-7 days)	4	Live with others	0	0	0	No Kids	120k+	Suburban area	Not at all	Not at all	Not at all	Not at all	Not at all	Not at all	Not at all	0	no	6	no/nondrinker	no	0	0	0	1	University degree/diploma	Married/living with partner
1194	complete	English	5	Yes, I agree to participate	Nova Scotia	QC/ATL	30 to 39 years	18-39	Man	Male	1	not worried	I have continued working, but now I am working from home instead of my usual loc	No change	Very worried	1	0	Drink slightly less alcohol	0	No change	Some or a little of the time (1-2 days)	Occasionally or a moderate amount of the time (3-4 days)	Occasionally or a moderate amount of the time (3-4 days)	1	Live alone				No Kids	80-119k	Urban area	Several days	Several days	Several days	Several days	Several days	Several days	Several days	7	no	1	no/nondrinker	no	1	1	1	0	University degree/diploma	Not married/Single
2120	complete	English	5	Yes, I agree to participate	British Columbia	BC	70 years and over	60+	Woman	Female	0	not worried	Other	No change	Not very worried	0		No change	0	No change	Some or a little of the time (1-2 days)	Some or a little of the time (1-2 days)	Occasionally or a moderate amount of the time (3-4 days)	1	Live alone				No Kids	Less than 40k	Urban area	Several days	Not at all	Several days	Several days	Several days	Several days	Several days	6	no	0	no/nondrinker	no	1	1	1	0	University degree/diploma	Divorced/Separated/Widowed
1211	complete	English	5	Yes, I agree to participate	British Columbia	BC	40 to 49 years	40-59	Man	Male	1	worried	No change to work	No change	Not very worried	0		No change	0	No change	Rarely or none of the time (less than 1 day)	Rarely or none of the time (less than 1 day)	Rarely or none of the time (less than 1 day)	3	Live with others	1	0	0	Kids	80-119k	Urban area	Not at all	Not at all	Not at all	Not at all	Not at all	Not at all	Not at all	0	no	0	no/nondrinker	no	1	0	0	0	University degree/diploma	Married/living with partner
5893	complete	English	5	Yes, I agree to participate	Ontario	ON	40 to 49 years	40-59	Woman	Female	0	not worried	I was working from home due to the pandemic, but now I am back working at my usu	Increased a lot	Very worried	0		No change	0	No change	Some or a little of the time (1-2 days)	Rarely or none of the time (less than 1 day)	Rarely or none of the time (less than 1 day)	1	Live alone				No Kids	80-119k	Rural area	Several days	Not at all	Not at all	Not at all	Not at all	Several days	Not at all	2	no	0	no/nondrinker	no	1	1	1	0	University degree/diploma	Not married/Single
456	complete	English	5	Yes, I agree to participate	Ontario	ON	40 to 49 years	40-59	Woman	Female	1	not worried	No change to work	No change	Very worried	3	1	Drink slightly more alcohol	0	No change	Rarely or none of the time (less than 1 day)	Rarely or none of the time (less than 1 day)	Occasionally or a moderate amount of the time (3-4 days)	2	Live with others	0	0	0	No Kids	80-119k	Suburban area	Several days	Several days	Several days	Several days	Not at all	Several days	Not at all	5	no	3	Heavy driking	no	0	0	0	1	University degree/diploma	Married/living with partner
5718	complete	English	5	Yes, I agree to participate	British Columbia	BC	40 to 49 years	40-59	Woman	Female	1	worried	No change to work	Decreased somewhat	Somewhat worried	2	1	No change	0	No change	Some or a little of the time (1-2 days)	Some or a little of the time (1-2 days)	Some or a little of the time (1-2 days)	3	Live with others	0	0	1	Kids	Less than 40k	Suburban area	Several days	Not at all	Several days	Several days	Not at all	Several days	Several days	5	no	2	Heavy driking	no	0	0	1	0	High school or less	Married/living with partner
6126	complete	English	5	Yes, I agree to participate	Ontario	ON	18 to 29 years	18-39	Man	Male	0	not worried	No change to work	No change	Not very worried	2	0	No change	0	No change	Rarely or none of the time (less than 1 day)	Rarely or none of the time (less than 1 day)	Most or all of the time (5-7 days)	1	Live alone				No Kids		Urban area	Not at all	Not at all	Not at all	Not at all	Not at all	Not at all	Not at all	0	no	2	no/nondrinker	no	1	1	1	0	University degree/diploma	Not married/Single
6012	complete	English	5	Yes, I agree to participate	Ontario	ON	40 to 49 years	40-59	Man	Male	1	not worried	I have continued working, but now I am working from home instead of my usual loc	Increased somewhat	Not very worried	0		No change	0	No change	Rarely or none of the time (less than 1 day)	Rarely or none of the time (less than 1 day)	Most or all of the time (5-7 days)	4	Live with others	0	1	1	Kids	40-79k	Urban area	Several days	Several days	Several days	Several days	Not at all	Several days	Not at all	5	no	0	no/nondrinker	no	0	1	1	0	High school or less	Married/living with partner
2302	complete	English	5	Yes, I agree to participate	Ontario	ON	30 to 39 years	18-39	Woman	Female	0	worried	I have continued working, but now I am working from home instead of my usual loc	Increased somewhat	Somewhat worried	0		No change	4	Much more	Most or all of the time (5-7 days)	Occasionally or a moderate amount of the time (3-4 days)	Some or a little of the time (1-2 days)	1	Live alone				No Kids	80-119k	Urban area	Several days	Several days	Several days	Over half the days	Not at all	Nearly every day	Several days	9	no	0	no/nondrinker	yes	1	1	1	0	University degree/diploma	Not married/Single
161	complete	English	5	Yes, I agree to participate	Ontario	ON	70 years and over	60+	Woman	Female	1	not worried	No change to work		Somewhat worried	4	0	No change	0	No change	Rarely or none of the time (less than 1 day)	Rarely or none of the time (less than 1 day)	Occasionally or a moderate amount of the time (3-4 days)	2	Live with others	0	0	0	No Kids	Less than 40k	Urban area	Not at all	Not at all	Not at all	Not at all	Not at all	Not at all	Not at all	0	no	4	no/nondrinker	no	0	0	0	1	College degree/diploma	Married/living with partner
649	complete	English	5	Yes, I agree to participate	Manitoba	SK/MN	60 to 69 years	60+	Woman	Female	1	not worried	No change to work		Somewhat worried	3	0	No change	0	No change	Rarely or none of the time (less than 1 day)	Rarely or none of the time (less than 1 day)	Most or all of the time (5-7 days)	2	Live with others	0	0	0	No Kids	Less than 40k	Urban area	Several days	Not at all	Over half the days	Several days	Several days	Not at all	Several days	6	no	3	no/nondrinker	no	0	0	0	1	College degree/diploma	Divorced/Separated/Widowed
2994	complete	English	5	Yes, I agree to participate	Ontario	ON	50 to 59 years	40-59	Man	Male	0	worried	I have continued working, but now I am working from home instead of my usual loc	Increased somewhat	Somewhat worried	1	1	No change	0	No change	Rarely or none of the time (less than 1 day)	Some or a little of the time (1-2 days)	Rarely or none of the time (less than 1 day)	3	Live with others				No Kids	120k+	Urban area	Several days	Several days	Several days	Several days	Several days	Over half the days	Several days	8	no	1	Heavy driking	no	1	1	1	0	University degree/diploma	Married/living with partner
1257	complete	English	5	Yes, I agree to participate	Alberta	AB	50 to 59 years	40-59	Woman	Female	0	worried	No change to work		Somewhat worried	0		No change	0	No change	Rarely or none of the time (less than 1 day)	Rarely or none of the time (less than 1 day)	Occasionally or a moderate amount of the time (3-4 days)	2	Live with others	0	0	0	No Kids		Urban area	Not at all	Not at all	Not at all	Not at all	Not at all	Not at all	Not at all	0	no	0	no/nondrinker	no	0	0	0	1		Married/living with partner
6738	complete	English	5	Yes, I agree to participate	Alberta	AB	18 to 29 years	18-39	Woman	Female	1	not worried	I have continued working, but now I am working from home instead of my usual loc	Decreased a lot	Not very worried	1	0	No change	0	No change	Rarely or none of the time (less than 1 day)	Rarely or none of the time (less than 1 day)	Most or all of the time (5-7 days)	2	Live with others	0	0	0	No Kids	80-119k	Suburban area	Several days	Not at all	Not at all	Not at all	Not at all	Not at all	Not at all	1	no	1	no/nondrinker	no	0	0	0	1	University degree/diploma	Married/living with partner
6568	complete	English	5	Yes, I agree to participate	British Columbia	BC	18 to 29 years	18-39	Man	Male	0	not worried	I have continued working, but now I am working from home instead of my usual loc	Increased somewhat	Somewhat worried	0		Drink much less alcohol	0	No change	Most or all of the time (5-7 days)	Most or all of the time (5-7 days)	Rarely or none of the time (less than 1 day)	3	Live with others	0	0	0	No Kids	120k+	Urban area	Nearly every day	Nearly every day	Nearly every day	Nearly every day	Nearly every day	Several days	Not at all	16	yes,10+	0	no/nondrinker	no	0	0	0	1	University degree/diploma	Not married/Single
6633	complete	English	5	Yes, I agree to participate	British Columbia	BC	30 to 39 years	18-39	Woman	Female	1	not worried	Other	No change	Very worried	0		No change	0	No change	Rarely or none of the time (less than 1 day)	Rarely or none of the time (less than 1 day)	Some or a little of the time (1-2 days)	2	Live with others				No Kids	80-119k	Suburban area	Several days	Several days	Several days	Several days	Not at all	Several days	Several days	6	no	0	no/nondrinker	no	1	1	1	0	College degree/diploma	Married/living with partner
4704	complete	English	5	Yes, I agree to participate	Ontario	ON	18 to 29 years	18-39	Transgender man	Other	0	worried	I have continued working, but now I am working from home instead of my usual loc	Increased somewhat	Somewhat worried	0		No change	0	No change	Occasionally or a moderate amount of the time (3-4 days)	Rarely or none of the time (less than 1 day)	Occasionally or a moderate amount of the time (3-4 days)	6	Live with others	0	0	0	No Kids	Less than 40k	Urban area	Over half the days	Several days	Several days	Not at all	Not at all	Several days	Not at all	5	no	0	no/nondrinker	no	0	0	0	1	Some post-secondary	Not married/Single
5616	complete	English	5	Yes, I agree to participate	Nova Scotia	QC/ATL	30 to 39 years	18-39	Woman	Female	1	worried	I was working from home due to the pandemic, but now I am back working at my usu	No change	Somewhat worried	0		No change	0	No change	Rarely or none of the time (less than 1 day)	Rarely or none of the time (less than 1 day)	Some or a little of the time (1-2 days)	4	Live with others	1	0	0	Kids		Suburban area	Several days	Not at all	Not at all	Several days	Not at all	Several days	Not at all	3	no	0	no/nondrinker	no	1	0	0	0	University degree/diploma	Married/living with partner
6449	complete	English	5	Yes, I agree to participate	Ontario	ON	30 to 39 years	18-39	Man	Male	1	not worried	I have continued working, but now I am working from home instead of my usual loc	No change	Not very worried	2	0	Drink slightly more alcohol	0	No change	Rarely or none of the time (less than 1 day)	Some or a little of the time (1-2 days)	Occasionally or a moderate amount of the time (3-4 days)	2	Live with others	0	0	0	No Kids	120k+	Suburban area	Not at all	Not at all	Not at all	Not at all	Not at all	Several days	Not at all	1	no	2	no/nondrinker	no	0	0	0	1	University degree/diploma	Married/living with partner
236	complete	English	5	Yes, I agree to participate	Ontario	ON	18 to 29 years	18-39	Man	Male	1	not worried	I was previously not working/ laid off/let go due to the pandemic, but now I am	No change	Somewhat worried	0		Drink slightly less alcohol	0	No change	Rarely or none of the time (less than 1 day)	Rarely or none of the time (less than 1 day)	Rarely or none of the time (less than 1 day)	4	Live with others	0	0	0	No Kids	120k+	Urban area	Not at all	Not at all	Not at all	Several days	Not at all	Not at all	Not at all	1	no	0	no/nondrinker	no	0	0	0	1	University degree/diploma	Married/living with partner
4034	complete	English	5	Yes, I agree to participate	Nova Scotia	QC/ATL	18 to 29 years	18-39	Woman	Female	1	worried	I am not currently working, or I have been laid off/let go, due to the pandemic		Very worried	1	1	No change	1	No change	Some or a little of the time (1-2 days)	Some or a little of the time (1-2 days)	Occasionally or a moderate amount of the time (3-4 days)	1	Live alone				No Kids	Less than 40k	Rural area	Over half the days	Not at all	Several days	Over half the days	Not at all	Several days	Nearly every day	9	no	1	Heavy driking	yes	1	1	1	0	College degree/diploma	Not married/Single
707	complete	English	5	Yes, I agree to participate	British Columbia	BC	50 to 59 years	40-59	Woman	Female	1	not worried	No change to work	No change	Somewhat worried	1	0	Drink slightly less alcohol	3	Slightly more	Rarely or none of the time (less than 1 day)	Rarely or none of the time (less than 1 day)	Most or all of the time (5-7 days)	2	Live with others	0	0	0	No Kids	40-79k	Suburban area	Several days	Several days	Several days	Several days	Not at all	Several days	Not at all	5	no	1	no/nondrinker	yes	0	0	0	1	Some post-secondary	Married/living with partner
2354	complete	English	5	Yes, I agree to participate	Ontario	ON	50 to 59 years	40-59	Woman	Female	0	worried	No change to work		Somewhat worried	0		Drink much less alcohol	0	No change	Most or all of the time (5-7 days)	Occasionally or a moderate amount of the time (3-4 days)	Rarely or none of the time (less than 1 day)	4	Live with others	0	0	0	No Kids	Less than 40k	Urban area	Nearly every day	Nearly every day	Nearly every day	Nearly every day	Nearly every day	Several days	Over half the days	18	yes,10+	0	no/nondrinker	no	0	0	0	1	Some post-secondary	Divorced/Separated/Widowed
2975	complete	English	5	Yes, I agree to participate	Alberta	AB	18 to 29 years	18-39	Woman	Female	0	not worried	I have continued working, but now I am working from home instead of my usual loc	No change	Somewhat worried	0		No change	0	No change	Some or a little of the time (1-2 days)	Rarely or none of the time (less than 1 day)	Some or a little of the time (1-2 days)	1	Live alone				No Kids	80-119k	Urban area	Several days	Several days	Several days	Several days	Not at all	Several days	Several days	6	no	0	no/nondrinker	no	1	1	1	0	University degree/diploma	Not married/Single
4869	complete	English	5	Yes, I agree to participate	Ontario	ON	70 years and over	60+	Woman	Female	1	worried	No change to work		Very worried	0		No change	0	No change	Rarely or none of the time (less than 1 day)	Rarely or none of the time (less than 1 day)	Most or all of the time (5-7 days)	2	Live with others	0	0	0	No Kids		Urban area	Not at all	Not at all	Not at all	Not at all	Not at all	Several days	Several days	2	no	0	no/nondrinker	no	0	0	0	1	University degree/diploma	Married/living with partner
3437	complete	English	5	Yes, I agree to participate	Saskatchewan	SK/MN	30 to 39 years	18-39	Man	Male	0	worried	I was working from home due to the pandemic, but now I am back working at my usu	Decreased somewhat	Somewhat worried	0		No change	0	No change	Some or a little of the time (1-2 days)	Occasionally or a moderate amount of the time (3-4 days)	Some or a little of the time (1-2 days)	2	Live with others	0	0	0	No Kids	80-119k	Rural area	Several days	Not at all	Over half the days	Several days	Several days	Several days	Several days	7	no	0	no/nondrinker	no	0	0	0	1	University degree/diploma	Married/living with partner
6076	complete	English	5	Yes, I agree to participate	Alberta	AB	50 to 59 years	40-59	Woman	Female	1	worried	Other	No change	Very worried	2	0	No change	0	No change	Some or a little of the time (1-2 days)	Most or all of the time (5-7 days)	Some or a little of the time (1-2 days)	2	Live with others	0	0	0	No Kids	80-119k	Urban area	Several days	Not at all	Several days	Several days	Several days	Several days	Not at all	5	no	2	no/nondrinker	no	0	0	0	1	College degree/diploma	Married/living with partner
514	complete	English	5	Yes, I agree to participate	Ontario	ON	60 to 69 years	60+	Woman	Female	0	worried	No change to work		Very worried	1	0	No change	0	No change	Occasionally or a moderate amount of the time (3-4 days)	Occasionally or a moderate amount of the time (3-4 days)	Some or a little of the time (1-2 days)	1	Live alone				No Kids	Less than 40k	Rural area	Nearly every day	Several days	Over half the days	Over half the days	Several days	Several days	Not at all	10	yes,10+	1	no/nondrinker	no	1	1	1	0	College degree/diploma	Divorced/Separated/Widowed
4601	complete	English	5	Yes, I agree to participate	Ontario	ON	40 to 49 years	40-59	Man	Male	0	worried	I have continued working, but now I am working from home instead of my usual loc	No change	Very worried	1	1	Drink much less alcohol	0	Slightly less	Some or a little of the time (1-2 days)	Some or a little of the time (1-2 days)	Some or a little of the time (1-2 days)	3	Live with others	0	1	0	Kids	120k+	Suburban area	Several days	Several days	Several days	Several days	Several days	Several days	Several days	7	no	1	Heavy driking	no	0	1	0	0	University degree/diploma	Not married/Single
2648	complete	English	5	Yes, I agree to participate	Ontario	ON	70 years and over	60+	Woman	Female	1	not worried	No change to work		Not very worried	7	0	No change	0		Rarely or none of the time (less than 1 day)	Rarely or none of the time (less than 1 day)	Occasionally or a moderate amount of the time (3-4 days)	2	Live with others	0	0	0	No Kids	80-119k	Rural area	Not at all	Not at all	Not at all	Not at all	Not at all	Not at all	Not at all	0	no	7	no/nondrinker	no	0	0	0	1	University degree/diploma	Married/living with partner
5423	complete	English	5	Yes, I agree to participate	Newfoundland and Labrador	QC/ATL	18 to 29 years	18-39	Woman	Female	0	worried	I have continued working, but now I am working from home instead of my usual loc	No change	Somewhat worried	2	2	Drink slightly more alcohol	0	No change	Some or a little of the time (1-2 days)	Some or a little of the time (1-2 days)	Occasionally or a moderate amount of the time (3-4 days)	4	Live with others	0	0	0	No Kids	80-119k	Urban area	Several days	Several days	Over half the days	Several days	Several days	Several days	Several days	8	no	2	Heavy driking	no	0	0	0	1	Some post-secondary	Not married/Single
2435	complete	English	5	Yes, I agree to participate	Ontario	ON	40 to 49 years	40-59	Woman	Female	0	worried	I was working from home due to the pandemic, but now I am back working at my usu	Increased somewhat	Somewhat worried	7	1	Drink slightly more alcohol	0	No change	Occasionally or a moderate amount of the time (3-4 days)	Occasionally or a moderate amount of the time (3-4 days)	Occasionally or a moderate amount of the time (3-4 days)	2	Live with others	0	0	0	No Kids	120k+	Urban area	Not at all	Not at all	Several days	Several days	Not at all	Several days	Not at all	3	no	7	Heavy driking	no	0	0	0	1	University degree/diploma	Divorced/Separated/Widowed
4556	complete	English	5	Yes, I agree to participate	Alberta	AB	40 to 49 years	40-59	Man	Male	0	worried	I was previously not working/ laid off/let go due to the pandemic, but now I am	No change	Very worried	0		No change	0	No change	Some or a little of the time (1-2 days)	Rarely or none of the time (less than 1 day)	Some or a little of the time (1-2 days)	2	Live with others	0	0	0	No Kids	80-119k	Urban area	Several days	Several days	Several days	Over half the days	Over half the days	Several days	Several days	9	no	0	no/nondrinker	no	0	0	0	1	University degree/diploma	Married/living with partner
6876	complete	English	5	Yes, I agree to participate	Newfoundland and Labrador	QC/ATL	40 to 49 years	40-59	Woman	Female	1	worried	I am not currently working, or I have been laid off/let go, due to the pandemic		Very worried	0		No change	0	No change	Occasionally or a moderate amount of the time (3-4 days)	Occasionally or a moderate amount of the time (3-4 days)	Occasionally or a moderate amount of the time (3-4 days)	4	Live with others	0	1	1	Kids		Suburban area	Over half the days	Over half the days	Over half the days	Over half the days	Over half the days	Over half the days	Over half the days	14	yes,10+	0	no/nondrinker	no	0	1	1	0	University degree/diploma	Married/living with partner
3767	complete	English	5	Yes, I agree to participate	Ontario	ON	40 to 49 years	40-59	Woman	Female	0	not worried	I have continued working, but now I am working from home instead of my usual loc	No change	Very worried	0		No change	0	No change	Rarely or none of the time (less than 1 day)	Rarely or none of the time (less than 1 day)	Some or a little of the time (1-2 days)	4	Live with others	0	0	2	Kids	120k+	Suburban area	Not at all	Not at all	Not at all	Not at all	Not at all	Several days	Not at all	1	no	0	no/nondrinker	no	0	0	1	0	University degree/diploma	Married/living with partner
2258	complete	English	5	Yes, I agree to participate	Quebec	QC/ATL	18 to 29 years	18-39	Woman	Female	0	worried	I have continued working, but now I am working from home instead of my usual loc	No change	Somewhat worried	0		No change	0	No change	Occasionally or a moderate amount of the time (3-4 days)	Rarely or none of the time (less than 1 day)	Some or a little of the time (1-2 days)	3	Live with others	0	0	0	No Kids	120k+	Urban area	Several days	Not at all	Nearly every day	Over half the days	Nearly every day	Several days	Several days	11	yes,10+	0	no/nondrinker	no	0	0	0	1	University degree/diploma	Married/living with partner
5359	complete	English	5	Yes, I agree to participate	Nova Scotia	QC/ATL	60 to 69 years	60+	Woman	Female	1	not worried	No change to work		Somewhat worried	1	0	No change	0	No change	Rarely or none of the time (less than 1 day)	Rarely or none of the time (less than 1 day)	Occasionally or a moderate amount of the time (3-4 days)	1	Live alone				No Kids	40-79k	Urban area	Not at all	Not at all	Not at all	Not at all	Not at all	Not at all	Not at all	0	no	1	no/nondrinker	no	1	1	1	0	University degree/diploma	Divorced/Separated/Widowed
5832	complete	English	5	Yes, I agree to participate	Ontario	ON	60 to 69 years	60+	Man	Male	1	not worried	No change to work	No change	Very worried	0		No change	0	No change	Rarely or none of the time (less than 1 day)	Rarely or none of the time (less than 1 day)	Most or all of the time (5-7 days)	2	Live with others	0	0	0	No Kids		Rural area	Not at all	Not at all	Not at all	Not at all	Nearly every day	Not at all	Not at all	3	no	0	no/nondrinker	no	0	0	0	1	Some post-secondary	Divorced/Separated/Widowed
2784	complete	English	5	Yes, I agree to participate	Nova Scotia	QC/ATL	50 to 59 years	40-59	Woman	Female	1	worried	I was working from home due to the pandemic, but now I am back working at my usu	No change	Somewhat worried	3	1	Drink slightly more alcohol	0	No change	Occasionally or a moderate amount of the time (3-4 days)	Rarely or none of the time (less than 1 day)	Some or a little of the time (1-2 days)	2	Live with others	0	0	0	No Kids	120k+	Suburban area	Several days	Several days	Several days	Several days	Several days	Several days	Several days	7	no	3	Heavy driking	no	0	0	0	1	University degree/diploma	Married/living with partner
6369	complete	English	5	Yes, I agree to participate	British Columbia	BC	18 to 29 years	18-39	Man	Male	1	worried	No change to work	No change	Very worried	1	1	Drink slightly less alcohol	7	Much more	Occasionally or a moderate amount of the time (3-4 days)	Most or all of the time (5-7 days)	Occasionally or a moderate amount of the time (3-4 days)	3	Live with others	0	0	0	No Kids	Less than 40k	Suburban area	Several days	Several days	Several days	Several days	Over half the days	Several days	Not at all	7	no	1	Heavy driking	yes	0	0	0	1	University degree/diploma	Married/living with partner
5750	complete	English	5	Yes, I agree to participate	British Columbia	BC	18 to 29 years	18-39	Man	Male	1	worried	No change to work	No change	Somewhat worried	0		No change	0	No change	Occasionally or a moderate amount of the time (3-4 days)	Occasionally or a moderate amount of the time (3-4 days)	Occasionally or a moderate amount of the time (3-4 days)	4	Live with others	1	0	0	Kids	80-119k	Urban area	Not at all	Several days	Several days	Several days	Several days	Several days	Several days	6	no	0	no/nondrinker	no	1	0	0	0	University degree/diploma	Not married/Single
4000	complete	English	5	Yes, I agree to participate	Ontario	ON	18 to 29 years	18-39	Prefer not to answer	Other	0	not worried	No change to work		Not very worried	0		No change	0	No change	Rarely or none of the time (less than 1 day)	Rarely or none of the time (less than 1 day)	Some or a little of the time (1-2 days)	3	Live with others	0	0	0	No Kids	40-79k	Suburban area	Nearly every day	Not at all	Not at all	Nearly every day	Over half the days	Over half the days	Several days	11	yes,10+	0	no/nondrinker	no	0	0	0	1	Some post-secondary	Not married/Single
491	complete	English	5	Yes, I agree to participate	Ontario	ON	60 to 69 years	60+	Woman	Female	0	worried	No change to work		Somewhat worried	6	4	Drink slightly more alcohol	1	No change	Occasionally or a moderate amount of the time (3-4 days)	Occasionally or a moderate amount of the time (3-4 days)	Some or a little of the time (1-2 days)	1	Live alone				No Kids		Suburban area	Several days	Several days	Several days	Several days	Several days	Several days	Not at all	6	no	6	Heavy driking	yes	1	1	1	0	Some post-secondary
3863	complete	English	5	Yes, I agree to participate	Manitoba	SK/MN	30 to 39 years	18-39	Woman	Female	0	worried	Other	No change	Somewhat worried	0		No change	0	No change	Rarely or none of the time (less than 1 day)	Some or a little of the time (1-2 days)	Most or all of the time (5-7 days)	3	Live with others	1	0	0	Kids	80-119k	Rural area	Not at all	Not at all	Not at all	Not at all	Not at all	Several days	Not at all	1	no	0	no/nondrinker	no	1	0	0	0	University degree/diploma	Married/living with partner
1559	complete	English	5	Yes, I agree to participate	British Columbia	BC	60 to 69 years	60+	Woman	Female	0	not worried	I was working from home due to the pandemic, but now I am back working at my usu	No change	Not very worried	4	1	Drink slightly more alcohol	7	No change	Rarely or none of the time (less than 1 day)	Rarely or none of the time (less than 1 day)	Occasionally or a moderate amount of the time (3-4 days)	4	Live with others	1	0	0	Kids		Rural area	Not at all	Not at all	Several days	Not at all	Not at all	Several days	Several days	3	no	4	Heavy driking	yes	1	0	0	0	College degree/diploma	Not married/Single
2531	complete	English	5	Yes, I agree to participate	Ontario	ON	30 to 39 years	18-39	Woman	Female	0	worried	I was working from home due to the pandemic, but now I am back working at my usu	Increased somewhat	Very worried	1	1	No change	0	No change	Most or all of the time (5-7 days)	Occasionally or a moderate amount of the time (3-4 days)	Rarely or none of the time (less than 1 day)	3	Live with others	1	0	0	Kids	80-119k	Suburban area	Several days	Several days	Several days	Several days	Not at all	Several days	Nearly every day	8	no	1	Heavy driking	no	1	0	0	0	University degree/diploma	Married/living with partner
4961	complete	English	5	Yes, I agree to participate	Ontario	ON	60 to 69 years	60+	Woman	Female	0	not worried	No change to work	Increased somewhat	Not very worried	6	2	Drink slightly more alcohol	0	No change	Some or a little of the time (1-2 days)	Rarely or none of the time (less than 1 day)	Most or all of the time (5-7 days)	2	Live with others	0	0	0	No Kids	80-119k	Suburban area	Several days	Several days	Several days	Several days	Not at all	Not at all	Not at all	4	no	6	Heavy driking	no	0	0	0	1	Some post-secondary	Married/living with partner
2157	complete	English	5	Yes, I agree to participate	New Brunswick	QC/ATL	60 to 69 years	60+	Woman	Female	0	not worried	No change to work		Somewhat worried	0		No change	0	No change	Rarely or none of the time (less than 1 day)	Rarely or none of the time (less than 1 day)	Rarely or none of the time (less than 1 day)	2	Live with others	0	0	0	No Kids	80-119k	Suburban area	Not at all	Not at all	Not at all	Not at all	Not at all	Not at all	Not at all	0	no	0	no/nondrinker	no	0	0	0	1	High school or less	Married/living with partner
3500	complete	English	5	Yes, I agree to participate	Alberta	AB	18 to 29 years	18-39	Woman	Female	1	worried	No change to work		Somewhat worried	1	1	Drink slightly less alcohol	4	Slightly more	Rarely or none of the time (less than 1 day)	Most or all of the time (5-7 days)	Some or a little of the time (1-2 days)	3	Live with others	0	0	1	Kids	Less than 40k	Urban area	Several days	Over half the days	Over half the days	Nearly every day	Nearly every day	Not at all	Several days	12	yes,10+	1	Heavy driking	yes	0	0	1	0	College degree/diploma	Not married/Single
4551	complete	English	5	Yes, I agree to participate	British Columbia	BC	70 years and over	60+	Man	Male	0	worried	Other	No change	Somewhat worried	0		No change	0	No change	Rarely or none of the time (less than 1 day)	Rarely or none of the time (less than 1 day)	Rarely or none of the time (less than 1 day)	2	Live with others				No Kids	40-79k	Suburban area	Not at all	Not at all	Not at all	Not at all	Not at all	Not at all	Not at all	0	no	0	no/nondrinker	no	1	1	1	0	High school or less	Married/living with partner
6154	complete	English	5	Yes, I agree to participate	Quebec	QC/ATL	30 to 39 years	18-39	Woman	Female	1	worried	I am not currently working, or I have been laid off/let go, due to the pandemic		Very worried	0		No change	0	No change	Occasionally or a moderate amount of the time (3-4 days)	Occasionally or a moderate amount of the time (3-4 days)	Occasionally or a moderate amount of the time (3-4 days)	3	Live with others	0	0	0	No Kids	40-79k	Urban area	Several days	Several days	Several days	Several days	Not at all	Over half the days	Several days	7	no	0	no/nondrinker	no	0	0	0	1	University degree/diploma	Married/living with partner
4416	complete	English	5	Yes, I agree to participate	Nova Scotia	QC/ATL	60 to 69 years	60+	Man	Male	0	not worried	No change to work		Somewhat worried	1	0	No change	0	No change	Rarely or none of the time (less than 1 day)	Rarely or none of the time (less than 1 day)	Most or all of the time (5-7 days)	2	Live with others	0	0	0	No Kids	40-79k	Suburban area	Several days	Not at all	Several days	Not at all	Not at all	Several days	Several days	4	no	1	no/nondrinker	no	0	0	0	1	High school or less	Married/living with partner
269	complete	English	5	Yes, I agree to participate	Ontario	ON	40 to 49 years	40-59	Woman	Female	1	not worried	No change to work	No change	Somewhat worried	5	5	Drink slightly more alcohol	0	No change	Rarely or none of the time (less than 1 day)	Rarely or none of the time (less than 1 day)	Some or a little of the time (1-2 days)	2	Live with others	0	0	0	No Kids	120k+	Suburban area	Not at all	Not at all	Several days	Several days	Not at all	Several days	Not at all	3	no	5	Heavy driking	no	0	0	0	1	University degree/diploma	Married/living with partner
4142	complete	English	5	Yes, I agree to participate	Ontario	ON	60 to 69 years	60+	Man	Male	1	worried	I have continued working, but now I am working from home instead of my usual loc	No change	Somewhat worried	0		No change	0	No change	Some or a little of the time (1-2 days)	Rarely or none of the time (less than 1 day)	Rarely or none of the time (less than 1 day)	3	Live with others	0	0	0	No Kids	80-119k	Urban area	Several days	Several days	Several days	Not at all	Not at all	Over half the days	Not at all	5	no	0	no/nondrinker	no	0	0	0	1	College degree/diploma	Married/living with partner
1433	complete	English	5	Yes, I agree to participate	Nova Scotia	QC/ATL	60 to 69 years	60+	Woman	Female	0	not worried	No change to work		Somewhat worried	7	0	Drink slightly more alcohol	0	No change	Some or a little of the time (1-2 days)	Rarely or none of the time (less than 1 day)	Occasionally or a moderate amount of the time (3-4 days)	2	Live with others	0	0	0	No Kids	120k+	Suburban area	Several days	Several days	Several days	Several days	Several days	Over half the days	Over half the days	9	no	7	no/nondrinker	no	0	0	0	1	College degree/diploma	Married/living with partner
805	complete	English	5	Yes, I agree to participate	British Columbia	BC	70 years and over	60+	Woman	Female	1	not worried	No change to work		Not very worried	0			0		Rarely or none of the time (less than 1 day)	Rarely or none of the time (less than 1 day)	Occasionally or a moderate amount of the time (3-4 days)	2	Live with others	0	0	0	No Kids		Rural area	Not at all	Not at all	Not at all	Not at all	Not at all	Not at all	Not at all	0	no	0	no/nondrinker	no	0	0	0	1	Some post-secondary	Married/living with partner
1420	complete	English	5	Yes, I agree to participate	Ontario	ON	30 to 39 years	18-39	Woman	Female	1	worried	No change to work	Increased somewhat	Somewhat worried	3	1	No change	1	No change	Some or a little of the time (1-2 days)	Occasionally or a moderate amount of the time (3-4 days)	Some or a little of the time (1-2 days)	1	Live alone				No Kids	40-79k	Urban area	Over half the days	Several days	Over half the days	Not at all	Not at all	Several days	Not at all	6	no	3	Heavy driking	yes	1	1	1	0	University degree/diploma	Not married/Single
2893	complete	English	5	Yes, I agree to participate	Ontario	ON	40 to 49 years	40-59	Man	Male	0	worried	No change to work	No change	Somewhat worried	5	0	No change	0	No change	Rarely or none of the time (less than 1 day)	Rarely or none of the time (less than 1 day)	Most or all of the time (5-7 days)	5	Live with others	1	2	0	Kids	120k+	Rural area	Not at all	Not at all	Not at all	Not at all	Not at all	Several days	Not at all	1	no	5	no/nondrinker	no	1	1	0	0	Some post-secondary	Married/living with partner
5431	complete	English	5	Yes, I agree to participate	Alberta	AB	40 to 49 years	40-59	Woman	Female	0	not worried	I was working from home due to the pandemic, but now I am back working at my usu	No change	Not very worried	2	0	Drink slightly more alcohol	1	No change	Rarely or none of the time (less than 1 day)	Rarely or none of the time (less than 1 day)	Occasionally or a moderate amount of the time (3-4 days)	3	Live with others	0	1	0	Kids		Urban area	Not at all	Not at all	Not at all	Not at all	Not at all	Not at all	Not at all	0	no	2	no/nondrinker	yes	0	1	0	0	University degree/diploma	Married/living with partner
4682	complete	English	5	Yes, I agree to participate	Quebec	QC/ATL	60 to 69 years	60+	Man	Male	0	not worried	No change to work	No change	Somewhat worried	4	2	No change	0	No change	Rarely or none of the time (less than 1 day)	Rarely or none of the time (less than 1 day)	Some or a little of the time (1-2 days)	3	Live with others	0	0	0	No Kids	Less than 40k	Urban area	Not at all	Not at all	Several days	Not at all	Several days	Several days	Several days	4	no	4	Heavy driking	no	0	0	0	1	College degree/diploma	Divorced/Separated/Widowed
5584	complete	English	5	Yes, I agree to participate	Newfoundland and Labrador	QC/ATL	30 to 39 years	18-39	Woman	Female	1	worried	No change to work	No change	Somewhat worried	0		No change	0	No change	Rarely or none of the time (less than 1 day)	Rarely or none of the time (less than 1 day)	Occasionally or a moderate amount of the time (3-4 days)	1	Live alone				No Kids	40-79k	Suburban area	Not at all	Not at all	Not at all	Not at all	Not at all	Not at all	Not at all	0	no	0	no/nondrinker	no	1	1	1	0	University degree/diploma	Not married/Single
4329	complete	English	5	Yes, I agree to participate	Ontario	ON	30 to 39 years	18-39	Woman	Female	0	not worried	I have continued working, but now I am working from home instead of my usual loc	Increased somewhat	Somewhat worried	3	0	Drink slightly less alcohol	0	No change	Rarely or none of the time (less than 1 day)	Rarely or none of the time (less than 1 day)	Most or all of the time (5-7 days)	2	Live with others	0	0	0	No Kids	80-119k	Urban area	Not at all	Not at all	Not at all	Not at all	Not at all	Not at all	Not at all	0	no	3	no/nondrinker	no	0	0	0	1	University degree/diploma	Married/living with partner
3245	complete	English	5	Yes, I agree to participate	British Columbia	BC	30 to 39 years	18-39	Woman	Female	0	not worried	Other	No change	Somewhat worried	4	7	Drink slightly more alcohol	7	No change	Occasionally or a moderate amount of the time (3-4 days)	Occasionally or a moderate amount of the time (3-4 days)	Rarely or none of the time (less than 1 day)	1	Live alone				No Kids	40-79k	Suburban area	Several days	Several days	Several days	Several days	Several days	Several days	Several days	7	no	4	Heavy driking	yes	1	1	1	0	Some post-secondary	Not married/Single
6647	complete	English	5	Yes, I agree to participate	British Columbia	BC	18 to 29 years	18-39	Woman	Female	0	not worried	No change to work	No change	Not at all worried	7	2	No change	0	No change	Rarely or none of the time (less than 1 day)	Rarely or none of the time (less than 1 day)	Some or a little of the time (1-2 days)	2	Live with others	0	0	0	No Kids	80-119k	Suburban area	Not at all	Not at all	Not at all	Not at all	Not at all	Not at all	Not at all	0	no	7	Heavy driking	no	0	0	0	1	High school or less	Not married/Single
2163	complete	English	5	Yes, I agree to participate	British Columbia	BC	50 to 59 years	40-59	Woman	Female	0	worried	No change to work		Somewhat worried	2	0	No change	0	No change	Rarely or none of the time (less than 1 day)	Some or a little of the time (1-2 days)	Some or a little of the time (1-2 days)	3	Live with others	0	0	0	No Kids	40-79k	Rural area	Not at all	Not at all	Not at all	Not at all	Not at all	Not at all	Not at all	0	no	2	no/nondrinker	no	0	0	0	1	High school or less	Married/living with partner
3180	complete	English	5	Yes, I agree to participate	Nova Scotia	QC/ATL	30 to 39 years	18-39	Woman	Female	0	worried	No change to work	Decreased somewhat	Very worried	0		No change	7	No change	Some or a little of the time (1-2 days)	Some or a little of the time (1-2 days)	Some or a little of the time (1-2 days)	2	Live with others	0	0	0	No Kids	40-79k	Suburban area	Several days	Not at all	Not at all	Several days	Several days	Over half the days	Several days	6	no	0	no/nondrinker	yes	0	0	0	1	College degree/diploma	Married/living with partner
4545	complete	English	5	Yes, I agree to participate	Nova Scotia	QC/ATL	60 to 69 years	60+	Woman	Female	0	worried	I am not currently working, or I have been laid off/let go, due to the pandemic		Very worried	0		No change	0	No change	Occasionally or a moderate amount of the time (3-4 days)	Some or a little of the time (1-2 days)	Rarely or none of the time (less than 1 day)	2	Live with others	0	0	0	No Kids		Urban area	Over half the days	Several days	Several days	Over half the days	Several days	Over half the days	Over half the days	11	yes,10+	0	no/nondrinker	no	0	0	0	1	High school or less	Married/living with partner
1889	complete	English	5	Yes, I agree to participate	British Columbia	BC	30 to 39 years	18-39	Woman	Female	1	worried	I have continued working, but now I am working from home instead of my usual loc	Decreased somewhat	Somewhat worried	2	1	Drink slightly more alcohol	0	No change	Some or a little of the time (1-2 days)	Some or a little of the time (1-2 days)	Some or a little of the time (1-2 days)	2	Live with others	0	0	0	No Kids	80-119k	Urban area	Over half the days	Over half the days	Over half the days	Over half the days	Over half the days	Over half the days	Over half the days	14	yes,10+	2	Heavy driking	no	0	0	0	1	University degree/diploma	Married/living with partner
4897	complete	English	5	Yes, I agree to participate	Ontario	ON	30 to 39 years	18-39	Man	Male	1	worried	No change to work		Very worried	0			0		Most or all of the time (5-7 days)	Most or all of the time (5-7 days)	Rarely or none of the time (less than 1 day)	3	Live with others	0	0	0	No Kids		Suburban area	Nearly every day	Nearly every day	Nearly every day	Nearly every day	Nearly every day	Nearly every day	Nearly every day	21	yes,10+	0	no/nondrinker	no	0	0	0	1	College degree/diploma	Not married/Single
2040	complete	English	5	Yes, I agree to participate	Ontario	ON	18 to 29 years	18-39	Woman	Female	1	worried	I have continued working, but now I am working from home instead of my usual loc	No change	Somewhat worried	3	0	Drink slightly more alcohol	0	No change	Rarely or none of the time (less than 1 day)	Some or a little of the time (1-2 days)	Occasionally or a moderate amount of the time (3-4 days)	3	Live with others	0	0	0	No Kids	120k+	Urban area	Not at all	Several days	Not at all	Several days	Not at all	Not at all	Not at all	2	no	3	no/nondrinker	no	0	0	0	1	University degree/diploma	Not married/Single
6456	complete	English	5	Yes, I agree to participate	Alberta	AB	18 to 29 years	18-39	Woman	Female	1	worried	I have continued working, but now I am working from home instead of my usual loc	No change	Somewhat worried	0		No change	0	No change	Most or all of the time (5-7 days)	Occasionally or a moderate amount of the time (3-4 days)	Some or a little of the time (1-2 days)	4	Live with others	0	1	0	Kids	80-119k	Suburban area	Several days	Nearly every day	Nearly every day	Nearly every day	Several days	Nearly every day	Nearly every day	17	yes,10+	0	no/nondrinker	no	0	1	0	0	High school or less	Not married/Single
5602	complete	English	5	Yes, I agree to participate	Ontario	ON	50 to 59 years	40-59	Man	Male	0	worried	No change to work	Decreased somewhat	Very worried	0		No change	0	No change	Some or a little of the time (1-2 days)	Rarely or none of the time (less than 1 day)	Some or a little of the time (1-2 days)	1	Live alone				No Kids	Less than 40k	Rural area	Not at all	Not at all	Not at all	Not at all	Not at all	Not at all	Not at all	0	no	0	no/nondrinker	no	1	1	1	0	University degree/diploma	Divorced/Separated/Widowed
5472	complete	English	5	Yes, I agree to participate	Ontario	ON	60 to 69 years	60+	Man	Male	1	not worried	No change to work		Not very worried	7	0	No change	0	No change	Rarely or none of the time (less than 1 day)	Rarely or none of the time (less than 1 day)	Most or all of the time (5-7 days)	1	Live alone				No Kids	40-79k	Urban area	Not at all	Not at all	Not at all	Not at all	Not at all	Not at all	Not at all	0	no	7	no/nondrinker	no	1	1	1	0	University degree/diploma	Not married/Single
6518	complete	English	5	Yes, I agree to participate	Ontario	ON	30 to 39 years	18-39	Woman	Female	1	not worried	No change to work		Not very worried	0		No change	0	No change	Most or all of the time (5-7 days)	Most or all of the time (5-7 days)	Some or a little of the time (1-2 days)	7	Live with others	1	0	0	Kids	40-79k	Rural area	Nearly every day	Nearly every day	Nearly every day	Nearly every day	Nearly every day	Nearly every day	Nearly every day	21	yes,10+	0	no/nondrinker	no	1	0	0	0	High school or less	Married/living with partner
3429	complete	English	5	Yes, I agree to participate	Ontario	ON	40 to 49 years	40-59	Man	Male	1	not worried	No change to work		Somewhat worried	0		No change	0	No change	Rarely or none of the time (less than 1 day)	Rarely or none of the time (less than 1 day)	Occasionally or a moderate amount of the time (3-4 days)	3	Live with others	0	1	0	Kids	80-119k	Urban area	Not at all	Not at all	Not at all	Not at all	Not at all	Not at all	Not at all	0	no	0	no/nondrinker	no	0	1	0	0	University degree/diploma	Married/living with partner
3492	complete	English	5	Yes, I agree to participate	Ontario	ON	40 to 49 years	40-59	Woman	Female	0	worried	No change to work	Increased a lot	Somewhat worried	4	4	Drink slightly more alcohol	0	No change	Some or a little of the time (1-2 days)	Some or a little of the time (1-2 days)	Occasionally or a moderate amount of the time (3-4 days)	2	Live with others	0	0	0	No Kids	120k+	Suburban area	Several days	Several days	Not at all	Several days	Not at all	Not at all	Not at all	3	no	4	Heavy driking	no	0	0	0	1	University degree/diploma	Married/living with partner
971	complete	English	5	Yes, I agree to participate	Ontario	ON	70 years and over	60+	Woman	Female	0	worried	No change to work		Very worried	0		No change	0	No change	Occasionally or a moderate amount of the time (3-4 days)	Some or a little of the time (1-2 days)	Rarely or none of the time (less than 1 day)	2	Live with others	0	0	0	No Kids		Suburban area	Over half the days	Several days	Several days	Several days	Not at all	Several days	Several days	7	no	0	no/nondrinker	no	0	0	0	1	Some post-secondary	Married/living with partner
3297	complete	English	5	Yes, I agree to participate	British Columbia	BC	30 to 39 years	18-39	Man	Male	1	worried	No change to work	Decreased somewhat	Not at all worried	2	1	Drink slightly less alcohol	7	Much less	Occasionally or a moderate amount of the time (3-4 days)	Occasionally or a moderate amount of the time (3-4 days)	Some or a little of the time (1-2 days)	5	Live with others	2	0	0	Kids	80-119k	Suburban area	Several days	Nearly every day	Nearly every day	Nearly every day	Nearly every day	Nearly every day	Nearly every day	19	yes,10+	2	Heavy driking	yes	1	0	0	0	University degree/diploma	Married/living with partner
4489	complete	English	5	Yes, I agree to participate	Ontario	ON	50 to 59 years	40-59	Woman	Female	0	worried	I am not currently working, or I have been laid off/let go, due to the pandemic		Very worried	3	0	Drink slightly more alcohol	0	No change	Rarely or none of the time (less than 1 day)	Occasionally or a moderate amount of the time (3-4 days)	Occasionally or a moderate amount of the time (3-4 days)	3	Live with others	0	0	0	No Kids		Rural area	Over half the days	Several days	Several days	Several days	Several days	Several days	Several days	8	no	3	no/nondrinker	no	0	0	0	1	College degree/diploma	Married/living with partner
2788	complete	English	5	Yes, I agree to participate	British Columbia	BC	60 to 69 years	60+	Man	Male	1	worried	No change to work		Not very worried	6	1	Drink slightly more alcohol	0	No change	Rarely or none of the time (less than 1 day)	Rarely or none of the time (less than 1 day)	Some or a little of the time (1-2 days)	2	Live with others	0	0	0	No Kids	80-119k	Rural area	Not at all	Not at all	Not at all	Not at all	Not at all	Not at all	Not at all	0	no	6	Heavy driking	no	0	0	0	1	College degree/diploma	Married/living with partner
6838	complete	English	5	Yes, I agree to participate	Newfoundland and Labrador	QC/ATL	70 years and over	60+	Woman	Female	0	worried	No change to work		Somewhat worried	0		No change	0	No change	Rarely or none of the time (less than 1 day)	Some or a little of the time (1-2 days)	Some or a little of the time (1-2 days)	1	Live alone				No Kids	Less than 40k	Suburban area	Not at all	Not at all	Not at all	Not at all	Not at all	Not at all	Not at all	0	no	0	no/nondrinker	no	1	1	1	0	University degree/diploma	Divorced/Separated/Widowed
2814	complete	English	5	Yes, I agree to participate	Newfoundland and Labrador	QC/ATL	40 to 49 years	40-59	Man	Male	1	worried	I was working from home due to the pandemic, but now I am back working at my usu	No change	Not very worried	2	0	No change	0	No change	Occasionally or a moderate amount of the time (3-4 days)	Some or a little of the time (1-2 days)	Rarely or none of the time (less than 1 day)	3	Live with others	0	1	0	Kids	120k+	Suburban area	Over half the days	Over half the days	Over half the days	Over half the days	Over half the days	Several days	Over half the days	13	yes,10+	2	no/nondrinker	no	0	1	0	0	University degree/diploma	Married/living with partner
232	complete	English	5	Yes, I agree to participate	Ontario	ON	60 to 69 years	60+	Woman	Female	1	not worried	No change to work		Somewhat worried	3	0	No change	0	No change	Rarely or none of the time (less than 1 day)	Rarely or none of the time (less than 1 day)	Most or all of the time (5-7 days)	2	Live with others	0	0	0	No Kids	80-119k	Urban area	Not at all	Not at all	Not at all	Not at all	Not at all	Not at all	Not at all	0	no	3	no/nondrinker	no	0	0	0	1	High school or less	Married/living with partner
979	complete	English	5	Yes, I agree to participate	Nova Scotia	QC/ATL	40 to 49 years	40-59	Man	Male	0	not worried	I was working from home due to the pandemic, but now I am back working at my usu	No change	Not very worried	7	1	Drink slightly more alcohol	0	No change	Rarely or none of the time (less than 1 day)	Rarely or none of the time (less than 1 day)	Occasionally or a moderate amount of the time (3-4 days)	3	Live with others	0	0	1	Kids	40-79k	Suburban area	Not at all	Not at all	Not at all	Not at all	Not at all	Not at all	Not at all	0	no	7	Heavy driking	no	0	0	1	0	High school or less	Married/living with partner
3472	complete	English	5	Yes, I agree to participate	Quebec	QC/ATL	18 to 29 years	18-39	Man	Male	0	worried	I was previously not working/ laid off/let go due to the pandemic, but now I am	Increased somewhat	Somewhat worried	1	1	Drink slightly more alcohol	0	Much less	Occasionally or a moderate amount of the time (3-4 days)	Occasionally or a moderate amount of the time (3-4 days)	Rarely or none of the time (less than 1 day)	3	Live with others	0	0	0	No Kids	40-79k	Suburban area	Several days	Over half the days	Over half the days	Several days	Several days	Not at all	Nearly every day	10	yes,10+	1	Heavy driking	no	0	0	0	1	College degree/diploma	Not married/Single
5384	complete	English	5	Yes, I agree to participate	Ontario	ON	40 to 49 years	40-59	Man	Male	1	worried	No change to work	Increased a lot	Very worried	0		No change	0	No change	Occasionally or a moderate amount of the time (3-4 days)	Occasionally or a moderate amount of the time (3-4 days)	Occasionally or a moderate amount of the time (3-4 days)	4	Live with others	1	1	0	Kids	80-119k	Suburban area	Over half the days	Over half the days	Over half the days	Over half the days	Over half the days	Over half the days	Over half the days	14	yes,10+	0	no/nondrinker	no	1	1	0	0	University degree/diploma	Married/living with partner
1978	complete	English	5	Yes, I agree to participate	Alberta	AB	70 years and over	60+	Man	Male	1	worried	No change to work		Very worried	7	0	No change	0	No change	Some or a little of the time (1-2 days)	Some or a little of the time (1-2 days)	Rarely or none of the time (less than 1 day)	2	Live with others	0	0	0	No Kids	40-79k	Suburban area	Several days	Several days	Several days	Several days	Not at all	Several days	Several days	6	no	7	no/nondrinker	no	0	0	0	1	University degree/diploma	Married/living with partner
5917	complete	English	5	Yes, I agree to participate	Nova Scotia	QC/ATL	30 to 39 years	18-39	Woman	Female	1	not worried	No change to work	No change	Not very worried	0		Drink slightly less alcohol	7	No change	Rarely or none of the time (less than 1 day)	Rarely or none of the time (less than 1 day)	Most or all of the time (5-7 days)	2	Live with others	0	0	0	No Kids	120k+	Rural area	Not at all	Not at all	Not at all	Not at all	Not at all	Not at all	Not at all	0	no	0	no/nondrinker	yes	0	0	0	1	High school or less	Married/living with partner
5864	complete	English	5	Yes, I agree to participate	Ontario	ON	70 years and over	60+	Woman	Female	0	not worried	No change to work	No change	Somewhat worried	0		No change	0	No change	Rarely or none of the time (less than 1 day)	Some or a little of the time (1-2 days)	Most or all of the time (5-7 days)	1	Live alone				No Kids	40-79k	Rural area	Not at all	Not at all	Not at all	Not at all	Not at all	Not at all	Not at all	0	no	0	no/nondrinker	no	1	1	1	0	University degree/diploma	Divorced/Separated/Widowed
1898	complete	English	5	Yes, I agree to participate	Nova Scotia	QC/ATL	30 to 39 years	18-39	Woman	Female	0	worried	Other	No change	Somewhat worried	0		Drink slightly less alcohol	0	No change	Rarely or none of the time (less than 1 day)	Some or a little of the time (1-2 days)	Occasionally or a moderate amount of the time (3-4 days)	3	Live with others	0	0	0	No Kids	Less than 40k	Urban area	Over half the days	Several days	Several days	Several days	Not at all	Not at all	Not at all	5	no	0	no/nondrinker	no	0	0	0	1	University degree/diploma	Not married/Single
3710	complete	English	5	Yes, I agree to participate	British Columbia	BC	30 to 39 years	18-39	Woman	Female	0	worried	I have continued working, but now I am working from home instead of my usual loc	No change	Very worried	1	1	No change	0		Some or a little of the time (1-2 days)	Most or all of the time (5-7 days)	Occasionally or a moderate amount of the time (3-4 days)	1	Live alone				No Kids	40-79k	Suburban area	Several days	Several days	Several days	Several days	Over half the days	Over half the days	Over half the days	10	yes,10+	1	Heavy driking	no	1	1	1	0	University degree/diploma	Not married/Single
1017	complete	English	5	Yes, I agree to participate	Saskatchewan	SK/MN	70 years and over	60+	Woman	Female	0	worried	No change to work		Somewhat worried	3	0	No change	0	No change	Rarely or none of the time (less than 1 day)	Rarely or none of the time (less than 1 day)	Most or all of the time (5-7 days)	1	Live alone				No Kids	Less than 40k	Suburban area	Not at all	Not at all	Not at all	Not at all	Not at all	Not at all	Not at all	0	no	3	no/nondrinker	no	1	1	1	0	High school or less	Divorced/Separated/Widowed
3397	complete	English	5	Yes, I agree to participate	British Columbia	BC	70 years and over	60+	Man	Male	0	not worried	No change to work		Not very worried	0		No change	0	No change	Rarely or none of the time (less than 1 day)	Rarely or none of the time (less than 1 day)	Occasionally or a moderate amount of the time (3-4 days)	1	Live alone				No Kids		Urban area	Not at all	Not at all	Not at all	Not at all	Not at all	Not at all	Not at all	0	no	0	no/nondrinker	no	1	1	1	0	University degree/diploma	Married/living with partner
2368	complete	English	5	Yes, I agree to participate	New Brunswick	QC/ATL	50 to 59 years	40-59	Man	Male	1	worried	No change to work	No change	Not at all worried	0		No change	0	No change	Occasionally or a moderate amount of the time (3-4 days)	Some or a little of the time (1-2 days)	Rarely or none of the time (less than 1 day)	2	Live with others	0	0	0	No Kids	40-79k	Suburban area	Nearly every day	Over half the days	Over half the days	Over half the days	Over half the days	Over half the days	Over half the days	15	yes,10+	0	no/nondrinker	no	0	0	0	1	High school or less	Married/living with partner
1408	complete	English	5	Yes, I agree to participate	Ontario	ON	60 to 69 years	60+	Man	Male	0	worried	I was working from home due to the pandemic, but now I am back working at my usu	No change	Somewhat worried	2	1	No change	0	No change	Some or a little of the time (1-2 days)	Some or a little of the time (1-2 days)	Occasionally or a moderate amount of the time (3-4 days)	3	Live with others	0	0	0	No Kids	80-119k	Urban area	Several days	Not at all	Not at all	Several days	Not at all	Several days	Not at all	3	no	2	Heavy driking	no	0	0	0	1	University degree/diploma	Married/living with partner
5374	complete	English	5	Yes, I agree to participate	Ontario	ON	40 to 49 years	40-59	Man	Male	0	worried	I have continued working, but now I am working from home instead of my usual loc	Increased a lot	Somewhat worried	2	0	No change	0	No change	Some or a little of the time (1-2 days)	Rarely or none of the time (less than 1 day)	Occasionally or a moderate amount of the time (3-4 days)	5	Live with others	1	1	1	Kids	40-79k	Urban area	Several days	Several days	Not at all	Not at all	Not at all	Not at all	Over half the days	4	no	2	no/nondrinker	no	1	1	1	0	College degree/diploma	Married/living with partner
1803	complete	English	5	Yes, I agree to participate	Ontario	ON	40 to 49 years	40-59	Woman	Female	0	not worried	No change to work	Decreased somewhat	Very worried	6	0	Drink slightly more alcohol	0	No change	Rarely or none of the time (less than 1 day)	Some or a little of the time (1-2 days)	Some or a little of the time (1-2 days)	3	Live with others	0	0	0	No Kids	80-119k	Urban area	Nearly every day	Several days	Nearly every day	Over half the days	Not at all	Several days	Nearly every day	13	yes,10+	6	no/nondrinker	no	0	0	0	1	University degree/diploma	Not married/Single
6381	complete	English	5	Yes, I agree to participate	Ontario	ON	18 to 29 years	18-39	Man	Male	0	worried	I was previously not working/ laid off/let go due to the pandemic, but now I am	Decreased somewhat	Very worried	0		No change	0	No change	Rarely or none of the time (less than 1 day)	Rarely or none of the time (less than 1 day)	Most or all of the time (5-7 days)	3	Live with others	1	0	0	Kids	40-79k	Suburban area	Not at all	Not at all	Not at all	Not at all	Not at all	Not at all	Not at all	0	no	0	no/nondrinker	no	1	0	0	0	University degree/diploma	Married/living with partner
5373	complete	English	5	Yes, I agree to participate	British Columbia	BC	50 to 59 years	40-59	Woman	Female	1	not worried	No change to work		Somewhat worried	0		No change	0	No change	Rarely or none of the time (less than 1 day)	Rarely or none of the time (less than 1 day)	Occasionally or a moderate amount of the time (3-4 days)	4	Live with others	0	0	0	No Kids	40-79k	Rural area	Not at all	Not at all	Not at all	Not at all	Not at all	Not at all	Not at all	0	no	0	no/nondrinker	no	0	0	0	1	Some post-secondary	Not married/Single
102	complete	English	5	Yes, I agree to participate	New Brunswick	QC/ATL	50 to 59 years	40-59	Woman	Female	0	not worried	I was previously not working/ laid off/let go due to the pandemic, but now I am	No change	Somewhat worried	0		No change	0	No change	Rarely or none of the time (less than 1 day)	Rarely or none of the time (less than 1 day)	Most or all of the time (5-7 days)	3	Live with others	0	0	0	No Kids	80-119k	Rural area	Not at all	Not at all	Not at all	Not at all	Not at all	Not at all	Not at all	0	no	0	no/nondrinker	no	0	0	0	1	High school or less	Married/living with partner
3206	complete	English	5	Yes, I agree to participate	Ontario	ON	40 to 49 years	40-59	Man	Male	1	not worried	I have continued working, but now I am working from home instead of my usual loc	No change	Somewhat worried	6	1	Drink slightly more alcohol	0	No change	Some or a little of the time (1-2 days)	Some or a little of the time (1-2 days)	Occasionally or a moderate amount of the time (3-4 days)	2	Live with others	0	0	0	No Kids	80-119k	Suburban area	Not at all	Not at all	Not at all	Not at all	Several days	Not at all	Not at all	1	no	6	Heavy driking	no	0	0	0	1	University degree/diploma	Divorced/Separated/Widowed
2578	complete	English	5	Yes, I agree to participate	Ontario	ON	30 to 39 years	18-39	Man	Male	1	worried	I have continued working, but now I am working from home instead of my usual loc	No change	Not very worried	1	1	No change	0	No change	Some or a little of the time (1-2 days)	Most or all of the time (5-7 days)	Occasionally or a moderate amount of the time (3-4 days)	1	Live alone				No Kids	40-79k	Urban area	Several days	Several days	Several days	Nearly every day	Over half the days	Over half the days	Over half the days	12	yes,10+	1	Heavy driking	no	1	1	1	0	University degree/diploma	Not married/Single
5369	complete	English	5	Yes, I agree to participate	Ontario	ON	30 to 39 years	18-39	Woman	Female	1	not worried	I have continued working, but now I am working from home instead of my usual loc	Increased somewhat	Very worried	0		No change	0	No change	Rarely or none of the time (less than 1 day)	Rarely or none of the time (less than 1 day)	Some or a little of the time (1-2 days)	1	Live alone				No Kids	40-79k	Urban area	Several days	Several days	Several days	Several days	Several days	Several days	Several days	7	no	0	no/nondrinker	no	1	1	1	0	University degree/diploma	Not married/Single
6044	complete	English	5	Yes, I agree to participate	Manitoba	SK/MN	60 to 69 years	60+	Woman	Female	1	worried	No change to work		Somewhat worried	0		No change	0	No change	Some or a little of the time (1-2 days)	Some or a little of the time (1-2 days)	Some or a little of the time (1-2 days)	2	Live with others	0	0	0	No Kids	40-79k	Suburban area	Nearly every day	Nearly every day	Over half the days	Over half the days	Nearly every day	Over half the days	Over half the days	17	yes,10+	0	no/nondrinker	no	0	0	0	1	Some post-secondary	Married/living with partner
1986	complete	English	5	Yes, I agree to participate	Ontario	ON	30 to 39 years	18-39	Woman	Female	1	worried	I have continued working, but now I am working from home instead of my usual loc	Increased somewhat	Very worried	0		No change	4	No change	Some or a little of the time (1-2 days)	Some or a little of the time (1-2 days)	Some or a little of the time (1-2 days)	1	Live alone				No Kids	Less than 40k	Suburban area	Several days	Several days	Several days	Several days	Several days	Several days	Several days	7	no	0	no/nondrinker	yes	1	1	1	0	College degree/diploma	Not married/Single
4511	complete	English	5	Yes, I agree to participate	Alberta	AB	30 to 39 years	18-39	Woman	Female	0	worried	No change to work		Somewhat worried	0		No change	6	No change	Occasionally or a moderate amount of the time (3-4 days)	Rarely or none of the time (less than 1 day)	Occasionally or a moderate amount of the time (3-4 days)	1	Live alone				No Kids		Suburban area	Several days	Not at all	Several days	Several days	Not at all	Several days	Several days	5	no	0	no/nondrinker	yes	1	1	1	0	High school or less	Not married/Single
546	complete	English	5	Yes, I agree to participate	British Columbia	BC	60 to 69 years	60+	Man	Male	0	not worried	No change to work	Increased somewhat	Not very worried	1	0	No change	0	No change	Rarely or none of the time (less than 1 day)	Rarely or none of the time (less than 1 day)	Most or all of the time (5-7 days)	3	Live with others	0	1	0	Kids	40-79k	Urban area	Not at all	Not at all	Not at all	Not at all	Not at all	Several days	Not at all	1	no	1	no/nondrinker	no	0	1	0	0	High school or less	Married/living with partner
5266	complete	English	5	Yes, I agree to participate	Ontario	ON	70 years and over	60+	Woman	Female	0	worried	No change to work		Very worried	0		No change	0	No change	Some or a little of the time (1-2 days)	Rarely or none of the time (less than 1 day)	Some or a little of the time (1-2 days)	2	Live with others	0	0	0	No Kids	40-79k	Suburban area	Several days	Several days	Several days	Several days	Not at all	Not at all	Several days	5	no	0	no/nondrinker	no	0	0	0	1	Some post-secondary	Married/living with partner
5581	complete	English	5	Yes, I agree to participate	Manitoba	SK/MN	60 to 69 years	60+	Man	Male	1	worried	No change to work		Not very worried	3	0	No change	0	No change	Rarely or none of the time (less than 1 day)	Rarely or none of the time (less than 1 day)	Some or a little of the time (1-2 days)	6	Live with others	0	1	1	Kids		Rural area	Not at all	Not at all	Not at all	Not at all	Not at all	Several days	Not at all	1	no	3	no/nondrinker	no	0	1	1	0	High school or less	Married/living with partner
145	complete	English	5	Yes, I agree to participate	Quebec	QC/ATL	30 to 39 years	18-39	Man	Male	0	worried	I have continued working, but now I am working from home instead of my usual loc	No change	Very worried	5	1	No change	0	No change	Occasionally or a moderate amount of the time (3-4 days)	Occasionally or a moderate amount of the time (3-4 days)	Some or a little of the time (1-2 days)	4	Live with others	0	2	0	Kids		Suburban area	Nearly every day	Over half the days	Over half the days	Over half the days	Over half the days	Several days	Over half the days	14	yes,10+	5	Heavy driking	no	0	1	0	0	Some post-secondary	Married/living with partner
125	complete	English	5	Yes, I agree to participate	Ontario	ON	70 years and over	60+	Woman	Female	0	worried	Other	No change	Very worried	0		No change	0	No change	Rarely or none of the time (less than 1 day)	Rarely or none of the time (less than 1 day)	Rarely or none of the time (less than 1 day)	2	Live with others	0	0	0	No Kids	40-79k	Rural area	Not at all	Not at all	Several days	Not at all	Not at all	Not at all	Several days	2	no	0	no/nondrinker	no	0	0	0	1	High school or less	Married/living with partner
2797	complete	English	5	Yes, I agree to participate	Nova Scotia	QC/ATL	70 years and over	60+	Man	Male	0	not worried	No change to work	Decreased somewhat	Not very worried	2	0	Drink slightly less alcohol	0	No change	Rarely or none of the time (less than 1 day)	Rarely or none of the time (less than 1 day)	Most or all of the time (5-7 days)	2	Live with others	0	0	0	No Kids	40-79k	Suburban area	Several days	Not at all	Not at all	Not at all	Not at all	Several days	Several days	3	no	2	no/nondrinker	no	0	0	0	1	University degree/diploma	Married/living with partner
6709	complete	English	5	Yes, I agree to participate	Alberta	AB	40 to 49 years	40-59	Man	Male	0	worried	I am not currently working, or I have been laid off/let go, due to the pandemic		Somewhat worried	0		No change	7	No change	Most or all of the time (5-7 days)	Rarely or none of the time (less than 1 day)	Some or a little of the time (1-2 days)	4	Live with others	0	1	1	Kids	Less than 40k	Urban area	Nearly every day	Nearly every day	Nearly every day	Nearly every day	Nearly every day	Over half the days	Several days	18	yes,10+	0	no/nondrinker	yes	0	1	1	0	High school or less	Married/living with partner
2854	complete	English	5	Yes, I agree to participate	Saskatchewan	SK/MN	30 to 39 years	18-39	Man	Male	0	worried	I am not currently working, or I have been laid off/let go, due to the pandemic		Very worried	0		No change	0	No change	Rarely or none of the time (less than 1 day)	Rarely or none of the time (less than 1 day)	Some or a little of the time (1-2 days)	5	Live with others	0	0	4	Kids	80-119k	Suburban area	Over half the days	Nearly every day	Nearly every day	Nearly every day	Nearly every day	Nearly every day	Nearly every day	20	yes,10+	0	no/nondrinker	no	0	0	1	0	University degree/diploma	Married/living with partner
3480	complete	English	5	Yes, I agree to participate	British Columbia	BC	50 to 59 years	40-59	Man	Male	1	not worried	I have continued working, but now I am working from home instead of my usual loc	No change	Somewhat worried	0		No change	0	No change	Rarely or none of the time (less than 1 day)	Rarely or none of the time (less than 1 day)	Rarely or none of the time (less than 1 day)	1	Live alone				No Kids	80-119k	Urban area	Not at all	Not at all	Not at all	Not at all	Not at all	Not at all	Not at all	0	no	0	no/nondrinker	no	1	1	1	0	University degree/diploma	Not married/Single
1977	complete	English	5	Yes, I agree to participate	Ontario	ON	18 to 29 years	18-39	Man	Male	0	worried	No change to work	No change	Very worried	2	2	No change	0	No change	Occasionally or a moderate amount of the time (3-4 days)	Most or all of the time (5-7 days)	Rarely or none of the time (less than 1 day)	5	Live with others	0	0	0	No Kids		Urban area	Nearly every day	Nearly every day	Nearly every day	Nearly every day	Nearly every day	Nearly every day	Nearly every day	21	yes,10+	2	Heavy driking	no	0	0	0	1	University degree/diploma	Not married/Single
4621	complete	English	5	Yes, I agree to participate	Ontario	ON	40 to 49 years	40-59	Woman	Female	0	worried	Other	Decreased a lot	Very worried	1	0	Drink slightly less alcohol	0	No change	Occasionally or a moderate amount of the time (3-4 days)	Some or a little of the time (1-2 days)	Most or all of the time (5-7 days)	3	Live with others	0	0	0	No Kids	120k+	Urban area	Nearly every day	Over half the days	Nearly every day	Nearly every day	Over half the days	Over half the days	Nearly every day	18	yes,10+	1	no/nondrinker	no	0	0	0	1	High school or less	Married/living with partner
5816	complete	English	5	Yes, I agree to participate	British Columbia	BC	60 to 69 years	60+	Man	Male	1	worried	No change to work		Somewhat worried	2	0	Drink slightly less alcohol	0		Occasionally or a moderate amount of the time (3-4 days)	Rarely or none of the time (less than 1 day)	Some or a little of the time (1-2 days)	3	Live with others	0	1	0	Kids	40-79k	Urban area	Several days	Several days	Several days	Over half the days	Several days	Nearly every day	Several days	10	yes,10+	2	no/nondrinker	no	0	1	0	0	Some post-secondary	Married/living with partner
5583	complete	English	5	Yes, I agree to participate	Alberta	AB	50 to 59 years	40-59	Man	Male	1	not worried	No change to work	No change	Very worried	1	1	No change	0	No change	Rarely or none of the time (less than 1 day)	Rarely or none of the time (less than 1 day)	Rarely or none of the time (less than 1 day)	1	Live alone				No Kids		Urban area	Not at all	Not at all	Not at all	Not at all	Not at all	Not at all	Not at all	0	no	1	Heavy driking	no	1	1	1	0	Some post-secondary	Married/living with partner
6759	complete	English	5	Yes, I agree to participate	British Columbia	BC	18 to 29 years	18-39	Man	Male	0	worried	No change to work	No change	Very worried	0		No change	7	No change	Most or all of the time (5-7 days)	Most or all of the time (5-7 days)	Rarely or none of the time (less than 1 day)	2	Live with others	0	0	0	No Kids	Less than 40k	Urban area	Nearly every day	Nearly every day	Nearly every day	Nearly every day	Nearly every day	Nearly every day	Nearly every day	21	yes,10+	0	no/nondrinker	yes	0	0	0	1	College degree/diploma	Married/living with partner
1963	complete	English	5	Yes, I agree to participate	Ontario	ON	30 to 39 years	18-39	Man	Male	1	not worried	I have continued working, but now I am working from home instead of my usual loc	No change	Not very worried	0		No change	0	No change	Some or a little of the time (1-2 days)	Rarely or none of the time (less than 1 day)	Some or a little of the time (1-2 days)	2	Live with others	0	0	0	No Kids	80-119k	Suburban area	Not at all	Not at all	Not at all	Not at all	Not at all	Not at all	Not at all	0	no	0	no/nondrinker	no	0	0	0	1	University degree/diploma	Married/living with partner
5013	complete	English	5	Yes, I agree to participate	British Columbia	BC	40 to 49 years	40-59	Woman	Female	0	not worried	I was working from home due to the pandemic, but now I am back working at my usu	Increased somewhat	Very worried	3	3	Drink much more alcohol	5	Slightly more	Most or all of the time (5-7 days)	Most or all of the time (5-7 days)	Some or a little of the time (1-2 days)	4	Live with others	0	2	0	Kids	120k+	Suburban area	Several days	Several days	Several days	Over half the days	Several days	Over half the days	Over half the days	10	yes,10+	3	Heavy driking	yes	0	1	0	0	University degree/diploma	Married/living with partner
5450	complete	English	5	Yes, I agree to participate	Ontario	ON	70 years and over	60+	Man	Male	1	worried	No change to work		Somewhat worried	0		No change	0	No change	Rarely or none of the time (less than 1 day)	Rarely or none of the time (less than 1 day)	Rarely or none of the time (less than 1 day)	2	Live with others	0	0	0	No Kids	Less than 40k	Rural area	Not at all	Not at all	Not at all	Not at all	Not at all	Not at all	Not at all	0	no	0	no/nondrinker	no	0	0	0	1	High school or less	Married/living with partner
4374	complete	English	5	Yes, I agree to participate	Prince Edward Island	QC/ATL	60 to 69 years	60+	Woman	Female	1	worried	Other	No change	Somewhat worried	2	0	No change	0	No change	Rarely or none of the time (less than 1 day)	Rarely or none of the time (less than 1 day)	Rarely or none of the time (less than 1 day)	2	Live with others	0	0	0	No Kids		Rural area	Not at all	Not at all	Not at all	Not at all	Not at all	Not at all	Not at all	0	no	2	no/nondrinker	no	0	0	0	1	High school or less	Married/living with partner
1099	complete	English	5	Yes, I agree to participate	Ontario	ON	30 to 39 years	18-39	Woman	Female	1	worried	I was previously not working/ laid off/let go due to the pandemic, but now I am	Decreased somewhat	Somewhat worried	0		No change	0	No change	Rarely or none of the time (less than 1 day)	Rarely or none of the time (less than 1 day)	Occasionally or a moderate amount of the time (3-4 days)	4	Live with others	2	0	0	Kids		Rural area	Not at all	Not at all	Several days	Not at all	Not at all	Not at all	Not at all	1	no	0	no/nondrinker	no	1	0	0	0	College degree/diploma	Married/living with partner
2347	complete	English	5	Yes, I agree to participate	Prince Edward Island	QC/ATL	50 to 59 years	40-59	Woman	Female	1	worried	No change to work	No change	Somewhat worried	0		No change	0	No change	Some or a little of the time (1-2 days)	Rarely or none of the time (less than 1 day)	Occasionally or a moderate amount of the time (3-4 days)	2	Live with others	0	0	0	No Kids		Rural area	Several days	Several days	Several days	Several days	Several days	Several days	Several days	7	no	0	no/nondrinker	no	0	0	0	1	University degree/diploma	Married/living with partner
5646	complete	English	5	Yes, I agree to participate	Alberta	AB	50 to 59 years	40-59	Man	Male	0	worried	I was working from home due to the pandemic, but now I am back working at my usu	Decreased somewhat	Somewhat worried	0		No change	0	No change	Some or a little of the time (1-2 days)	Some or a little of the time (1-2 days)	Occasionally or a moderate amount of the time (3-4 days)	4	Live with others	0	0	1	Kids	80-119k	Urban area	Several days	Several days	Several days	Several days	Not at all	Not at all	Not at all	4	no	0	no/nondrinker	no	0	0	1	0	University degree/diploma	Married/living with partner
6153	complete	English	5	Yes, I agree to participate	Ontario	ON	50 to 59 years	40-59	Woman	Female	1	worried	I have continued working, but now I am working from home instead of my usual loc	No change	Not very worried	3	4	Drink much more alcohol	0	No change	Rarely or none of the time (less than 1 day)	Rarely or none of the time (less than 1 day)	Most or all of the time (5-7 days)	1	Live alone				No Kids	40-79k	Suburban area	Not at all	Not at all	Several days	Several days	Not at all	Not at all	Several days	3	no	3	Heavy driking	no	1	1	1	0	College degree/diploma	Divorced/Separated/Widowed
4595	complete	English	5	Yes, I agree to participate	Manitoba	SK/MN	30 to 39 years	18-39	Man	Male	0	worried	No change to work	No change	Very worried	1	1	No change	0	No change	Some or a little of the time (1-2 days)	Rarely or none of the time (less than 1 day)	Rarely or none of the time (less than 1 day)	2	Live with others	1	0	0	Kids	40-79k	Suburban area	Several days	Several days	Over half the days	Over half the days	Several days	Not at all	Over half the days	9	no	1	Heavy driking	no	1	0	0	0	Some post-secondary	Married/living with partner
6818	complete	English	5	Yes, I agree to participate	Ontario	ON	18 to 29 years	18-39	Man	Male	1	worried	No change to work	Decreased somewhat	Somewhat worried	0		No change		No change	Some or a little of the time (1-2 days)	Some or a little of the time (1-2 days)	Rarely or none of the time (less than 1 day)	2	Live with others	0	0	0	No Kids		Suburban area	Several days	Not at all	Several days	Several days	Several days	Several days	Several days	6	no	0	no/nondrinker	96	0	0	0	1	College degree/diploma	Not married/Single
1774	complete	English	5	Yes, I agree to participate	Ontario	ON	30 to 39 years	18-39	Man	Male	0	worried	I was working from home due to the pandemic, but now I am back working at my usu	Increased somewhat	Somewhat worried	2	0	No change	0	No change	Some or a little of the time (1-2 days)	Rarely or none of the time (less than 1 day)	Rarely or none of the time (less than 1 day)	1	Live alone				No Kids	40-79k	Urban area	Nearly every day	Over half the days	Over half the days	Several days	Not at all	Several days	Several days	10	yes,10+	2	no/nondrinker	no	1	1	1	0	University degree/diploma	Not married/Single
1844	complete	English	5	Yes, I agree to participate	New Brunswick	QC/ATL	40 to 49 years	40-59	Woman	Female	0	not worried	I have continued working, but now I am working from home instead of my usual loc	Increased a lot	Somewhat worried	6	0	No change	0	No change	Some or a little of the time (1-2 days)	Some or a little of the time (1-2 days)	Occasionally or a moderate amount of the time (3-4 days)	2	Live with others	0	0	0	No Kids	80-119k	Suburban area	Several days	Several days	Several days	Several days	Not at all	Several days	Several days	6	no	6	no/nondrinker	no	0	0	0	1	University degree/diploma
4360	complete	English	5	Yes, I agree to participate	Ontario	ON	30 to 39 years	18-39	Woman	Female	0	worried	No change to work	No change	Somewhat worried	0		No change	0	No change	Rarely or none of the time (less than 1 day)	Rarely or none of the time (less than 1 day)	Occasionally or a moderate amount of the time (3-4 days)	4	Live with others				No Kids		Rural area	Several days	Several days	Several days	Several days	Several days	Several days	Several days	7	no	0	no/nondrinker	no	1	1	1	0	College degree/diploma	Married/living with partner
3614	complete	English	5	Yes, I agree to participate	Saskatchewan	SK/MN	50 to 59 years	40-59	Woman	Female	0	worried	I have continued working, but now I am working from home instead of my usual loc	No change	Very worried	1	0	No change	0	No change	Occasionally or a moderate amount of the time (3-4 days)	Occasionally or a moderate amount of the time (3-4 days)	Most or all of the time (5-7 days)	2	Live with others	0	0	0	No Kids	120k+	Urban area	Nearly every day	Nearly every day	Nearly every day	Nearly every day	Nearly every day	Over half the days	Nearly every day	20	yes,10+	1	no/nondrinker	no	0	0	0	1	High school or less	Married/living with partner
6467	complete	English	5	Yes, I agree to participate	Manitoba	SK/MN	40 to 49 years	40-59	Woman	Female	0	not worried	No change to work	No change	Somewhat worried	0		No change	0	No change	Rarely or none of the time (less than 1 day)	Rarely or none of the time (less than 1 day)	Most or all of the time (5-7 days)	4	Live with others	0	0	0	No Kids	80-119k	Urban area	Not at all	Not at all	Not at all	Nearly every day	Not at all	Not at all	Not at all	3	no	0	no/nondrinker	no	0	0	0	1	University degree/diploma	Married/living with partner
664	complete	English	5	Yes, I agree to participate	New Brunswick	QC/ATL	30 to 39 years	18-39	Man	Male	0	not worried	I have continued working, but now I am working from home instead of my usual loc	Increased somewhat	Somewhat worried	2	0	No change	7	Much more	Some or a little of the time (1-2 days)	Some or a little of the time (1-2 days)	Some or a little of the time (1-2 days)	1	Live alone				No Kids	40-79k	Urban area	Over half the days	Over half the days	Nearly every day	Nearly every day	Nearly every day	Several days	Several days	15	yes,10+	2	no/nondrinker	yes	1	1	1	0	Some post-secondary	Not married/Single
4779	complete	English	5	Yes, I agree to participate	Ontario	ON	60 to 69 years	60+	Woman	Female	1	not worried	I have continued working, but now I am working from home instead of my usual loc	No change	Not very worried	4	4	No change	0	No change	Rarely or none of the time (less than 1 day)	Rarely or none of the time (less than 1 day)	Most or all of the time (5-7 days)	2	Live with others	0	0	0	No Kids		Rural area	Not at all	Not at all	Not at all	Not at all	Not at all	Several days	Not at all	1	no	4	Heavy driking	no	0	0	0	1	College degree/diploma	Married/living with partner
3104	complete	English	5	Yes, I agree to participate	Ontario	ON	30 to 39 years	18-39	Man	Male	0	worried	No change to work	No change	Somewhat worried	3	0	No change	0	No change	Rarely or none of the time (less than 1 day)	Rarely or none of the time (less than 1 day)	Some or a little of the time (1-2 days)	2	Live with others	0	0	0	No Kids	120k+	Urban area	Several days	Not at all	Several days	Not at all	Not at all	Not at all	Several days	3	no	3	no/nondrinker	no	0	0	0	1	University degree/diploma	Married/living with partner
6729	complete	English	5	Yes, I agree to participate	Ontario	ON	30 to 39 years	18-39	Man	Male	0	not worried	No change to work	No change	Not very worried	7	1	Drink slightly more alcohol	0	No change	Rarely or none of the time (less than 1 day)	Rarely or none of the time (less than 1 day)	Occasionally or a moderate amount of the time (3-4 days)	4	Live with others	2	0	0	Kids	40-79k	Urban area	Not at all	Not at all	Several days	Not at all	Not at all	Not at all	Not at all	1	no	7	Heavy driking	no	1	0	0	0	Some post-secondary	Married/living with partner
6041	complete	English	5	Yes, I agree to participate	Alberta	AB	50 to 59 years	40-59	Woman	Female	0	not worried	I was previously not working/ laid off/let go due to the pandemic, but now I am	Decreased a lot	Not very worried	2	0	No change	0	No change	Rarely or none of the time (less than 1 day)	Rarely or none of the time (less than 1 day)	Occasionally or a moderate amount of the time (3-4 days)	3	Live with others	0	0	0	No Kids	80-119k	Suburban area	Not at all	Not at all	Not at all	Several days	Several days	Several days	Not at all	3	no	2	no/nondrinker	no	0	0	0	1	High school or less	Married/living with partner
3931	complete	English	5	Yes, I agree to participate	New Brunswick	QC/ATL	18 to 29 years	18-39	Man	Male	0	worried	No change to work		Somewhat worried	5	1	Drink much more alcohol	0	No change	Rarely or none of the time (less than 1 day)	Rarely or none of the time (less than 1 day)	Occasionally or a moderate amount of the time (3-4 days)	2	Live with others	0	0	0	No Kids	Less than 40k	Rural area	Several days	Not at all	Several days	Not at all	Several days	Several days	Not at all	4	no	5	Heavy driking	no	0	0	0	1	College degree/diploma	Married/living with partner
2950	complete	English	5	Yes, I agree to participate	Manitoba	SK/MN	50 to 59 years	40-59	Woman	Female	0	not worried	I have continued working, but now I am working from home instead of my usual loc	No change	Somewhat worried	0		Drink slightly less alcohol	0	No change	Rarely or none of the time (less than 1 day)	Rarely or none of the time (less than 1 day)	Most or all of the time (5-7 days)	4	Live with others	0	0	0	No Kids	120k+	Suburban area	Not at all	Not at all	Not at all	Not at all	Not at all	Several days	Not at all	1	no	0	no/nondrinker	no	0	0	0	1	University degree/diploma	Married/living with partner
994	complete	English	5	Yes, I agree to participate	Ontario	ON	60 to 69 years	60+	Woman	Female	0	worried	No change to work		Somewhat worried	0		No change	0	No change	Some or a little of the time (1-2 days)	Some or a little of the time (1-2 days)	Occasionally or a moderate amount of the time (3-4 days)	1	Live alone				No Kids	Less than 40k	Rural area	Over half the days	Several days	Several days	Not at all	Several days	Not at all	Several days	6	no	0	no/nondrinker	no	1	1	1	0	Some post-secondary	Divorced/Separated/Widowed
2704	complete	English	5	Yes, I agree to participate	Ontario	ON	50 to 59 years	40-59	Woman	Female	0	worried	No change to work	Increased a lot	Very worried	0		No change	0	No change	Occasionally or a moderate amount of the time (3-4 days)	Some or a little of the time (1-2 days)	Some or a little of the time (1-2 days)	2	Live with others	0	0	0	No Kids	120k+	Urban area	Nearly every day	Not at all	Nearly every day	Nearly every day	Several days	Over half the days	Several days	13	yes,10+	0	no/nondrinker	no	0	0	0	1	University degree/diploma	Not married/Single
1669	complete	English	5	Yes, I agree to participate	Ontario	ON	50 to 59 years	40-59	Woman	Female	0	worried	No change to work	No change	Somewhat worried	1	1	No change	0	No change	Rarely or none of the time (less than 1 day)	Rarely or none of the time (less than 1 day)	Some or a little of the time (1-2 days)	4	Live with others	0	1	0	Kids		Suburban area	Not at all	Not at all	Several days	Not at all	Not at all	Several days	Not at all	2	no	1	Heavy driking	no	0	1	0	0	College degree/diploma	Married/living with partner
6631	complete	English	5	Yes, I agree to participate	Nova Scotia	QC/ATL	18 to 29 years	18-39	Woman	Female	0	worried	I was previously not working/ laid off/let go due to the pandemic, but now I am	Decreased somewhat	Somewhat worried	0		No change	0	No change	Occasionally or a moderate amount of the time (3-4 days)	Some or a little of the time (1-2 days)	Some or a little of the time (1-2 days)	3	Live with others	0	0	0	No Kids		Suburban area	Over half the days	Over half the days	Over half the days	Nearly every day	Nearly every day	Nearly every day	Not at all	15	yes,10+	0	no/nondrinker	no	0	0	0	1	Some post-secondary	Not married/Single
5702	complete	English	5	Yes, I agree to participate	Ontario	ON	40 to 49 years	40-59	Woman	Female	0	worried	No change to work	Increased somewhat	Somewhat worried	1	1	No change	0	No change	Most or all of the time (5-7 days)	Most or all of the time (5-7 days)	Rarely or none of the time (less than 1 day)	3	Live with others	0	0	1	Kids	40-79k	Suburban area	Not at all	Not at all	Over half the days	Over half the days	Over half the days	Over half the days	Not at all	8	no	1	Heavy driking	no	0	0	1	0	College degree/diploma	Divorced/Separated/Widowed
1342	complete	English	5	Yes, I agree to participate	Alberta	AB	70 years and over	60+	Man	Male	0	not worried	No change to work		Somewhat worried	0		No change	0	No change	Rarely or none of the time (less than 1 day)	Some or a little of the time (1-2 days)	Occasionally or a moderate amount of the time (3-4 days)	1	Live alone				No Kids	Less than 40k	Suburban area	Not at all	Not at all	Not at all	Not at all	Not at all	Not at all	Not at all	0	no	0	no/nondrinker	no	1	1	1	0	University degree/diploma	Divorced/Separated/Widowed
2860	complete	English	5	Yes, I agree to participate	Ontario	ON	50 to 59 years	40-59	Man	Male	1	worried	No change to work	No change	Not very worried	0		No change	0	No change	Rarely or none of the time (less than 1 day)	Rarely or none of the time (less than 1 day)	Some or a little of the time (1-2 days)	1	Live alone				No Kids	40-79k	Suburban area	Not at all	Not at all	Not at all	Not at all	Not at all	Not at all	Not at all	0	no	0	no/nondrinker	no	1	1	1	0	University degree/diploma	Not married/Single
5604	complete	English	5	Yes, I agree to participate	Ontario	ON	18 to 29 years	18-39	Woman	Female	0	not worried	I have continued working, but now I am working from home instead of my usual loc	No change	Somewhat worried	5	1	No change	0	No change	Rarely or none of the time (less than 1 day)	Some or a little of the time (1-2 days)	Occasionally or a moderate amount of the time (3-4 days)	2	Live with others	0	0	0	No Kids		Urban area	Several days	Several days	Over half the days	Several days	Not at all	Several days	Over half the days	8	no	5	Heavy driking	no	0	0	0	1	University degree/diploma	Married/living with partner
4914	complete	English	5	Yes, I agree to participate	Manitoba	SK/MN	30 to 39 years	18-39	Woman	Female	1	worried	No change to work		Somewhat worried	1	0	No change	0		Some or a little of the time (1-2 days)	Some or a little of the time (1-2 days)	Some or a little of the time (1-2 days)	2	Live with others	0	0	0	No Kids	Less than 40k	Urban area	Several days	Several days	Several days	Several days	Several days	Over half the days	Not at all	7	no	1	no/nondrinker	no	0	0	0	1	University degree/diploma	Married/living with partner
1967	complete	English	5	Yes, I agree to participate	Alberta	AB	30 to 39 years	18-39	Woman	Female	0	not worried	I have continued working, but now I am working from home instead of my usual loc	No change	Somewhat worried	0		Drink much less alcohol	0	No change	Some or a little of the time (1-2 days)	Some or a little of the time (1-2 days)	Most or all of the time (5-7 days)	3	Live with others	1	0	0	Kids	120k+	Urban area	Not at all	Several days	Several days	Several days	Not at all	Several days	Several days	5	no	0	no/nondrinker	no	1	0	0	0	University degree/diploma	Married/living with partner
2324	complete	English	5	Yes, I agree to participate	Saskatchewan	SK/MN	18 to 29 years	18-39	Man	Male	1	not worried	No change to work		Somewhat worried	1	0	No change	0	No change	Rarely or none of the time (less than 1 day)	Some or a little of the time (1-2 days)	Occasionally or a moderate amount of the time (3-4 days)	2	Live with others	0	0	0	No Kids	120k+	Suburban area	Not at all	Not at all	Several days	Not at all	Not at all	Several days	Not at all	2	no	1	no/nondrinker	no	0	0	0	1	University degree/diploma	Not married/Single
2631	complete	English	5	Yes, I agree to participate	Ontario	ON	50 to 59 years	40-59	Woman	Female	0	worried	No change to work		Very worried	0		No change	0	No change	Rarely or none of the time (less than 1 day)	Rarely or none of the time (less than 1 day)	Rarely or none of the time (less than 1 day)	3	Live with others	0	0	0	No Kids	80-119k	Urban area	Not at all	Not at all	Not at all	Several days	Not at all	Not at all	Several days	2	no	0	no/nondrinker	no	0	0	0	1	University degree/diploma	Married/living with partner
1462	complete	English	5	Yes, I agree to participate	Newfoundland and Labrador	QC/ATL	30 to 39 years	18-39	Man	Male	1	not worried	I was working from home due to the pandemic, but now I am back working at my usu	Increased somewhat	Somewhat worried	2	3	No change	1	Slightly more	Some or a little of the time (1-2 days)	Some or a little of the time (1-2 days)	Some or a little of the time (1-2 days)	3	Live with others	0	0	0	No Kids	40-79k	Urban area	Several days	Several days	Several days	Several days	Several days	Several days	Several days	7	no	2	Heavy driking	yes	0	0	0	1	University degree/diploma	Married/living with partner
3422	complete	English	5	Yes, I agree to participate	Ontario	ON	50 to 59 years	40-59	Woman	Female	0	worried	I am not currently working, or I have been laid off/let go, due to the pandemic		Somewhat worried	2	0	Drink slightly more alcohol	0	No change	Rarely or none of the time (less than 1 day)	Rarely or none of the time (less than 1 day)	Some or a little of the time (1-2 days)	3	Live with others	0	0	1	Kids	80-119k	Suburban area	Not at all	Several days	Several days	Not at all	Not at all	Not at all	Not at all	2	no	2	no/nondrinker	no	0	0	1	0	University degree/diploma	Married/living with partner
461	complete	English	5	Yes, I agree to participate	Alberta	AB	70 years and over	60+	Woman	Female	0	worried	No change to work		Somewhat worried	1	0	No change	0	No change	Rarely or none of the time (less than 1 day)	Rarely or none of the time (less than 1 day)	Most or all of the time (5-7 days)	1	Live alone				No Kids	Less than 40k	Suburban area	Several days	Several days	Not at all	Several days	Not at all	Not at all	Not at all	3	no	1	no/nondrinker	no	1	1	1	0	College degree/diploma	Divorced/Separated/Widowed
2912	complete	English	5	Yes, I agree to participate	Ontario	ON	40 to 49 years	40-59	Man	Male	0	worried	I have continued working, but now I am working from home instead of my usual loc	Increased somewhat	Very worried	4	2	Drink slightly less alcohol	2	Slightly less	Occasionally or a moderate amount of the time (3-4 days)	Occasionally or a moderate amount of the time (3-4 days)	Occasionally or a moderate amount of the time (3-4 days)	4	Live with others	0	1	2	Kids	80-119k	Suburban area	Over half the days	Several days	Several days	Several days	Over half the days	Several days	Several days	9	no	4	Heavy driking	yes	0	1	1	0	University degree/diploma	Married/living with partner
550	complete	English	5	Yes, I agree to participate	British Columbia	BC	70 years and over	60+	Woman	Female	1	not worried	No change to work		Not very worried	0		No change	7	No change	Rarely or none of the time (less than 1 day)	Rarely or none of the time (less than 1 day)	Most or all of the time (5-7 days)	1	Live alone				No Kids	Less than 40k	Suburban area	Not at all	Not at all	Not at all	Not at all	Not at all	Not at all	Not at all	0	no	0	no/nondrinker	yes	1	1	1	0	High school or less	Divorced/Separated/Widowed
594	complete	English	5	Yes, I agree to participate	Alberta	AB	50 to 59 years	40-59	Woman	Female	1	worried	No change to work		Not very worried	0		No change	0	No change	Most or all of the time (5-7 days)	Rarely or none of the time (less than 1 day)	Rarely or none of the time (less than 1 day)	2	Live with others	0	0	0	No Kids		Urban area	Over half the days	Several days	Several days	Several days	Several days	Over half the days	Over half the days	10	yes,10+	0	no/nondrinker	no	0	0	0	1	Some post-secondary	Married/living with partner
6871	complete	English	5	Yes, I agree to participate	Newfoundland and Labrador	QC/ATL	70 years and over	60+	Man	Male	1	not worried	No change to work		Not very worried	0		No change	0	No change	Rarely or none of the time (less than 1 day)	Rarely or none of the time (less than 1 day)	Most or all of the time (5-7 days)	2	Live with others	0	0	0	No Kids	80-119k	Urban area	Not at all	Not at all	Not at all	Not at all	Not at all	Not at all	Not at all	0	no	0	no/nondrinker	no	0	0	0	1	Some post-secondary	Married/living with partner
119	complete	English	5	Yes, I agree to participate	Alberta	AB	70 years and over	60+	Woman	Female	1	not worried	No change to work		Very worried	4	0	Drink slightly more alcohol	0	No change	Some or a little of the time (1-2 days)	Some or a little of the time (1-2 days)	Occasionally or a moderate amount of the time (3-4 days)	2	Live with others	0	0	0	No Kids	120k+	Suburban area	Not at all	Not at all	Not at all	Not at all	Not at all	Not at all	Several days	1	no	4	no/nondrinker	no	0	0	0	1	University degree/diploma	Married/living with partner
4695	complete	English	5	Yes, I agree to participate	Ontario	ON	60 to 69 years	60+	Man	Male	0	worried	I am not currently working, or I have been laid off/let go, due to the pandemic		Somewhat worried	1	0	No change	0	No change	Rarely or none of the time (less than 1 day)	Rarely or none of the time (less than 1 day)	Some or a little of the time (1-2 days)	2	Live with others	0	0	0	No Kids	120k+	Suburban area	Not at all	Not at all	Not at all	Not at all	Not at all	Not at all	Not at all	0	no	1	no/nondrinker	no	0	0	0	1	University degree/diploma	Married/living with partner
4603	complete	English	5	Yes, I agree to participate	Saskatchewan	SK/MN	50 to 59 years	40-59	Woman	Female	0	not worried	I was working from home due to the pandemic, but now I am back working at my usu	No change	Somewhat worried	1	0	No change	0	No change	Rarely or none of the time (less than 1 day)	Some or a little of the time (1-2 days)	Rarely or none of the time (less than 1 day)	2	Live with others	0	0	0	No Kids		Rural area	Several days	Not at all	Several days	Not at all	Several days	Several days	Not at all	4	no	1	no/nondrinker	no	0	0	0	1	University degree/diploma	Married/living with partner
5765	complete	English	5	Yes, I agree to participate	Ontario	ON	50 to 59 years	40-59	Man	Male	0	worried	No change to work	No change	Somewhat worried	1	0	No change	0	No change	Rarely or none of the time (less than 1 day)	Rarely or none of the time (less than 1 day)	Most or all of the time (5-7 days)	2	Live with others	0	0	0	No Kids	120k+	Suburban area	Not at all	Not at all	Not at all	Not at all	Not at all	Not at all	Not at all	0	no	1	no/nondrinker	no	0	0	0	1	University degree/diploma	Married/living with partner
2212	complete	English	5	Yes, I agree to participate	Alberta	AB	70 years and over	60+	Woman	Female	1	worried	No change to work		Not very worried	0		Drink slightly less alcohol	0	No change	Rarely or none of the time (less than 1 day)	Some or a little of the time (1-2 days)	Rarely or none of the time (less than 1 day)	1	Live alone				No Kids		Urban area	Not at all	Not at all	Not at all	Not at all	Not at all	Several days	Not at all	1	no	0	no/nondrinker	no	1	1	1	0	University degree/diploma	Not married/Single
2104	complete	English	5	Yes, I agree to participate	British Columbia	BC	70 years and over	60+	Man	Male	0	not worried	Other	No change	Somewhat worried	6	0	Drink slightly more alcohol	0	No change	Occasionally or a moderate amount of the time (3-4 days)	Some or a little of the time (1-2 days)	Occasionally or a moderate amount of the time (3-4 days)	2	Live with others	0	0	0	No Kids	80-119k	Urban area	Several days	Not at all	Not at all	Several days	Several days	Over half the days	Not at all	5	no	6	no/nondrinker	no	0	0	0	1	University degree/diploma	Married/living with partner
708	complete	English	5	Yes, I agree to participate	Ontario	ON	60 to 69 years	60+	Man	Male	1	not worried	No change to work		Not very worried	1	1	No change	0	No change	Occasionally or a moderate amount of the time (3-4 days)	Rarely or none of the time (less than 1 day)	Rarely or none of the time (less than 1 day)	3	Live with others	0	0	2	Kids		Suburban area	Several days	Not at all	Not at all	Several days	Several days	Not at all	Not at all	3	no	1	Heavy driking	no	0	0	1	0	Some post-secondary	Married/living with partner
505	complete	English	5	Yes, I agree to participate	Alberta	AB	30 to 39 years	18-39	Woman	Female	1	not worried	I was previously not working/ laid off/let go due to the pandemic, but now I am	Increased somewhat	Somewhat worried	1	0	No change	0	No change	Some or a little of the time (1-2 days)	Rarely or none of the time (less than 1 day)	Occasionally or a moderate amount of the time (3-4 days)	2	Live with others	0	0	0	No Kids	120k+	Urban area	Not at all	Not at all	Several days	Several days	Several days	Not at all	Several days	4	no	1	no/nondrinker	no	0	0	0	1	College degree/diploma	Married/living with partner
1268	complete	English	5	Yes, I agree to participate	Ontario	ON	18 to 29 years	18-39	Woman	Female	0	worried	I was working from home due to the pandemic, but now I am back working at my usu	Increased somewhat	Very worried	3	1	Drink much more alcohol	2	Much more	Rarely or none of the time (less than 1 day)	Some or a little of the time (1-2 days)	Some or a little of the time (1-2 days)	2	Live with others	1	0	0	Kids	Less than 40k	Suburban area	Several days	Over half the days	Over half the days	Several days	Several days	Several days	Several days	9	no	3	Heavy driking	yes	1	0	0	0	College degree/diploma	Divorced/Separated/Widowed
6728	complete	English	5	Yes, I agree to participate	British Columbia	BC	30 to 39 years	18-39	Man	Male	0	worried	I was previously not working/ laid off/let go due to the pandemic, but now I am	No change	Very worried	3	0	No change	0	No change	Some or a little of the time (1-2 days)	Occasionally or a moderate amount of the time (3-4 days)	Some or a little of the time (1-2 days)	1	Live alone				No Kids	40-79k	Urban area	Nearly every day	Several days	Nearly every day	Over half the days	Several days	Nearly every day	Nearly every day	16	yes,10+	3	no/nondrinker	no	1	1	1	0	College degree/diploma	Not married/Single
4082	complete	English	5	Yes, I agree to participate	British Columbia	BC	40 to 49 years	40-59	Woman	Female	0	worried	No change to work	No change	Very worried	0		No change	0	No change	Rarely or none of the time (less than 1 day)	Rarely or none of the time (less than 1 day)	Some or a little of the time (1-2 days)	1	Live alone				No Kids	120k+	Urban area	Nearly every day	Over half the days	Nearly every day	Nearly every day	Over half the days	Nearly every day	Nearly every day	19	yes,10+	0	no/nondrinker	no	1	1	1	0	Some post-secondary	Married/living with partner
1921	complete	English	5	Yes, I agree to participate	Alberta	AB	50 to 59 years	40-59	Woman	Female	0	worried	No change to work		Somewhat worried	3	0	Drink slightly more alcohol	0	No change	Rarely or none of the time (less than 1 day)	Occasionally or a moderate amount of the time (3-4 days)	Rarely or none of the time (less than 1 day)	2	Live with others	0	0	0	No Kids		Urban area	Nearly every day	Nearly every day	Nearly every day	Over half the days	Not at all	Several days	Nearly every day	15	yes,10+	3	no/nondrinker	no	0	0	0	1	College degree/diploma	Married/living with partner
547	complete	English	5	Yes, I agree to participate	British Columbia	BC	70 years and over	60+	Woman	Female	0	worried	No change to work		Somewhat worried	0		No change	0	No change	Rarely or none of the time (less than 1 day)	Rarely or none of the time (less than 1 day)	Most or all of the time (5-7 days)	1	Live alone				No Kids	40-79k	Urban area	Not at all	Not at all	Not at all	Not at all	Not at all	Not at all	Not at all	0	no	0	no/nondrinker	no	1	1	1	0	High school or less	Divorced/Separated/Widowed
2665	complete	English	5	Yes, I agree to participate	Ontario	ON	70 years and over	60+	Woman	Female	0	worried	No change to work		Somewhat worried	2	0	No change	0	No change	Some or a little of the time (1-2 days)	Rarely or none of the time (less than 1 day)	Rarely or none of the time (less than 1 day)	2	Live with others	0	0	0	No Kids	80-119k	Rural area	Several days	Several days	Several days	Several days	Several days	Several days	Several days	7	no	2	no/nondrinker	no	0	0	0	1	College degree/diploma	Married/living with partner
2714	complete	English	5	Yes, I agree to participate	Ontario	ON	70 years and over	60+	Woman	Female	0	not worried	No change to work		Somewhat worried	4	0	No change	0	No change	Rarely or none of the time (less than 1 day)	Rarely or none of the time (less than 1 day)	Most or all of the time (5-7 days)	1	Live alone				No Kids		Suburban area	Not at all	Not at all	Not at all	Not at all	Not at all	Not at all	Not at all	0	no	4	no/nondrinker	no	1	1	1	0	University degree/diploma	Divorced/Separated/Widowed
6717	complete	English	5	Yes, I agree to participate	Newfoundland and Labrador	QC/ATL	40 to 49 years	40-59	Man	Male	1	worried	No change to work		Somewhat worried	1	0	No change	0	No change	Some or a little of the time (1-2 days)	Some or a little of the time (1-2 days)	Some or a little of the time (1-2 days)	2	Live with others	0	0	0	No Kids	40-79k	Urban area	Several days	Several days	Several days	Several days	Several days	Several days	Not at all	6	no	1	no/nondrinker	no	0	0	0	1	University degree/diploma	Divorced/Separated/Widowed
1117	complete	English	5	Yes, I agree to participate	Ontario	ON	60 to 69 years	60+	Woman	Female	0	not worried	I have continued working, but now I am working from home instead of my usual loc	Increased somewhat	Not very worried	1	0	Drink much less alcohol	0	No change	Rarely or none of the time (less than 1 day)	Rarely or none of the time (less than 1 day)	Some or a little of the time (1-2 days)	2	Live with others	0	0	0	No Kids	40-79k	Suburban area	Several days	Several days	Several days	Over half the days	Several days	Several days	Not at all	7	no	1	no/nondrinker	no	0	0	0	1	High school or less	Not married/Single
3534	complete	English	5	Yes, I agree to participate	Manitoba	SK/MN	50 to 59 years	40-59	Man	Male	1	worried	I have continued working, but now I am working from home instead of my usual loc	Increased somewhat	Somewhat worried	0		No change	0	No change	Rarely or none of the time (less than 1 day)	Rarely or none of the time (less than 1 day)	Some or a little of the time (1-2 days)	4	Live with others	0	1	1	Kids	40-79k	Rural area	Not at all	Not at all	Not at all	Not at all	Not at all	Not at all	Not at all	0	no	0	no/nondrinker	no	0	1	1	0	College degree/diploma	Married/living with partner
5846	complete	English	5	Yes, I agree to participate	Ontario	ON	40 to 49 years	40-59	Man	Male	0	not worried	No change to work	Decreased somewhat	Not very worried	3	2	Drink slightly less alcohol	0	No change	Some or a little of the time (1-2 days)	Rarely or none of the time (less than 1 day)	Some or a little of the time (1-2 days)	4	Live with others	0	0	0	No Kids	40-79k	Rural area	Not at all	Not at all	Over half the days	Not at all	Not at all	Over half the days	Not at all	4	no	3	Heavy driking	no	0	0	0	1	Some post-secondary	Not married/Single
426	complete	English	5	Yes, I agree to participate	Nova Scotia	QC/ATL	50 to 59 years	40-59	Man	Male	0	not worried	No change to work	Increased somewhat	Somewhat worried	1	1	No change	0	No change	Rarely or none of the time (less than 1 day)	Rarely or none of the time (less than 1 day)	Most or all of the time (5-7 days)	4	Live with others	0	0	0	No Kids	120k+	Suburban area	Not at all	Not at all	Not at all	Not at all	Not at all	Not at all	Not at all	0	no	1	Heavy driking	no	0	0	0	1	University degree/diploma	Married/living with partner
3801	complete	English	5	Yes, I agree to participate	Ontario	ON	40 to 49 years	40-59	Woman	Female	0	worried	I was previously not working/ laid off/let go due to the pandemic, but now I am	Decreased somewhat	Somewhat worried	0		No change	0	No change	Rarely or none of the time (less than 1 day)	Rarely or none of the time (less than 1 day)	Rarely or none of the time (less than 1 day)	1	Live alone				No Kids		Rural area	Not at all	Not at all	Not at all	Several days	Not at all	Not at all	Not at all	1	no	0	no/nondrinker	no	1	1	1	0	College degree/diploma	Not married/Single
6483	complete	English	5	Yes, I agree to participate	Nova Scotia	QC/ATL	18 to 29 years	18-39	Man	Male	0	worried	No change to work	Increased a lot	Somewhat worried	1	0	Drink slightly less alcohol	0	No change	Occasionally or a moderate amount of the time (3-4 days)	Occasionally or a moderate amount of the time (3-4 days)	Occasionally or a moderate amount of the time (3-4 days)	1	Live alone				No Kids	Less than 40k	Urban area	Not at all	Several days	Several days	Over half the days	Over half the days	Over half the days	Over half the days	10	yes,10+	1	no/nondrinker	no	1	1	1	0	University degree/diploma	Not married/Single
6297	complete	English	5	Yes, I agree to participate	Alberta	AB	40 to 49 years	40-59	Woman	Female	0	not worried	Other	No change	Somewhat worried	6	1	Drink slightly more alcohol	0	No change	Rarely or none of the time (less than 1 day)	Some or a little of the time (1-2 days)	Occasionally or a moderate amount of the time (3-4 days)	4	Live with others	2	0	0	Kids	120k+	Suburban area	Several days	Several days	Several days	Over half the days	Over half the days	Over half the days	Not at all	9	no	6	Heavy driking	no	1	0	0	0	University degree/diploma	Married/living with partner
2962	complete	English	5	Yes, I agree to participate	Alberta	AB	50 to 59 years	40-59	Woman	Female	1	worried	No change to work		Very worried	4	3	No change	0	No change	Some or a little of the time (1-2 days)	Occasionally or a moderate amount of the time (3-4 days)	Most or all of the time (5-7 days)	1	Live alone				No Kids	40-79k	Suburban area	Several days	Several days	Several days	Several days	Several days	Several days	Several days	7	no	4	Heavy driking	no	1	1	1	0	High school or less	Divorced/Separated/Widowed
6498	complete	English	5	Yes, I agree to participate	British Columbia	BC	40 to 49 years	40-59	Man	Male	0	not worried	I have continued working, but now I am working from home instead of my usual loc	No change	Somewhat worried	0		No change	0	No change	Rarely or none of the time (less than 1 day)	Some or a little of the time (1-2 days)	Some or a little of the time (1-2 days)	3	Live with others	0	0	0	No Kids	80-119k	Urban area	Not at all	Not at all	Not at all	Not at all	Not at all	Several days	Not at all	1	no	0	no/nondrinker	no	0	0	0	1	College degree/diploma	Not married/Single
6856	complete	English	5	Yes, I agree to participate	Quebec	QC/ATL	40 to 49 years	40-59	Prefer not to answer	Other	0	not worried	I was previously not working/ laid off/let go due to the pandemic, but now I am	No change	Very worried	0		No change		No change	Rarely or none of the time (less than 1 day)	Rarely or none of the time (less than 1 day)	Most or all of the time (5-7 days)			0	0	1	Kids		Urban area	Not at all	Not at all	Not at all	Not at all	Not at all	Not at all	Not at all	0	no	0	no/nondrinker	96	0	0	1	0
6588	complete	English	5	Yes, I agree to participate	Ontario	ON	30 to 39 years	18-39	Man	Male	0	not worried	I was working from home due to the pandemic, but now I am back working at my usu	Decreased somewhat	Somewhat worried	0		No change	0	No change	Occasionally or a moderate amount of the time (3-4 days)	Occasionally or a moderate amount of the time (3-4 days)	Some or a little of the time (1-2 days)	3	Live with others	1	0	0	Kids	Less than 40k	Urban area	Over half the days	Several days	Several days	Over half the days	Several days	Several days	Several days	9	no	0	no/nondrinker	no	1	0	0	0	University degree/diploma	Married/living with partner
482	complete	English	5	Yes, I agree to participate	Ontario	ON	50 to 59 years	40-59	Man	Male	0	worried	No change to work	Increased somewhat	Somewhat worried	3	2	Drink slightly more alcohol	0	No change	Rarely or none of the time (less than 1 day)	Rarely or none of the time (less than 1 day)	Some or a little of the time (1-2 days)	4	Live with others	0	0	0	No Kids	40-79k	Suburban area	Several days	Several days	Over half the days	Several days	Not at all	Several days	Several days	7	no	3	Heavy driking	no	0	0	0	1	High school or less	Married/living with partner
131	complete	English	5	Yes, I agree to participate	Alberta	AB	60 to 69 years	60+	Woman	Female	1	not worried	No change to work		Not very worried	1	0	No change	0	No change	Rarely or none of the time (less than 1 day)	Rarely or none of the time (less than 1 day)	Most or all of the time (5-7 days)	2	Live with others	0	0	0	No Kids	40-79k	Urban area	Not at all	Not at all	Not at all	Not at all	Not at all	Not at all	Not at all	0	no	1	no/nondrinker	no	0	0	0	1	University degree/diploma	Married/living with partner
2537	complete	English	5	Yes, I agree to participate	Alberta	AB	60 to 69 years	60+	Man	Male	1	worried	No change to work	Decreased somewhat	Not very worried	4	1	Drink slightly more alcohol	0	No change	Rarely or none of the time (less than 1 day)	Rarely or none of the time (less than 1 day)	Occasionally or a moderate amount of the time (3-4 days)	2	Live with others	0	0	0	No Kids	120k+	Urban area	Several days	Several days	Several days	Several days	Several days	Several days	Several days	7	no	4	Heavy driking	no	0	0	0	1	High school or less	Married/living with partner
6436	complete	English	5	Yes, I agree to participate	Manitoba	SK/MN	40 to 49 years	40-59	Woman	Female	1	not worried	No change to work		Somewhat worried	0		No change	0	No change	Rarely or none of the time (less than 1 day)	Some or a little of the time (1-2 days)	Most or all of the time (5-7 days)	6	Live with others	1	1	1	Kids	40-79k	Urban area	Not at all	Not at all	Not at all	Not at all	Not at all	Not at all	Several days	1	no	0	no/nondrinker	no	1	1	1	0	University degree/diploma	Married/living with partner
1043	complete	English	5	Yes, I agree to participate	British Columbia	BC	50 to 59 years	40-59	Woman	Female	1	worried	Other	Decreased a lot	Very worried	0		No change	0	No change	Rarely or none of the time (less than 1 day)	Some or a little of the time (1-2 days)	Some or a little of the time (1-2 days)	2	Live with others	0	0	0	No Kids	80-119k	Suburban area	Several days	Over half the days	Several days	Several days	Over half the days	Several days	Several days	9	no	0	no/nondrinker	no	0	0	0	1	College degree/diploma	Married/living with partner
2778	complete	English	5	Yes, I agree to participate	Alberta	AB	50 to 59 years	40-59	Man	Male	0	not worried	Other	Decreased somewhat	Somewhat worried	1	0	No change	0	No change	Most or all of the time (5-7 days)	Most or all of the time (5-7 days)	Rarely or none of the time (less than 1 day)	1	Live alone				No Kids	40-79k	Urban area	Nearly every day	Nearly every day	Nearly every day	Over half the days	Several days	Over half the days	Several days	15	yes,10+	1	no/nondrinker	no	1	1	1	0	University degree/diploma	Not married/Single
2759	complete	English	5	Yes, I agree to participate	Ontario	ON	70 years and over	60+	Man	Male	0	not worried	No change to work		Somewhat worried	0			0		Some or a little of the time (1-2 days)	Some or a little of the time (1-2 days)	Occasionally or a moderate amount of the time (3-4 days)	2	Live with others				No Kids	120k+	Suburban area	Over half the days	Over half the days	Over half the days	Several days	Several days	Several days	Over half the days	11	yes,10+	0	no/nondrinker	no	1	1	1	0	University degree/diploma	Married/living with partner
1640	complete	English	5	Yes, I agree to participate	Alberta	AB	18 to 29 years	18-39	Man	Male	0	worried	I am not currently working, or I have been laid off/let go, due to the pandemic		Somewhat worried	0		No change	0	No change	Some or a little of the time (1-2 days)	Some or a little of the time (1-2 days)	Some or a little of the time (1-2 days)	3	Live with others	1	0	0	Kids	80-119k	Urban area	Several days	Several days	Several days	Several days	Several days	Several days	Several days	7	no	0	no/nondrinker	no	1	0	0	0	High school or less	Married/living with partner
2664	complete	English	5	Yes, I agree to participate	Ontario	ON	60 to 69 years	60+	Woman	Female	0	worried	I have continued working, but now I am working from home instead of my usual loc	No change	Somewhat worried	2	1	No change	0	No change	Rarely or none of the time (less than 1 day)	Rarely or none of the time (less than 1 day)	Some or a little of the time (1-2 days)	2	Live with others	0	0	0	No Kids	80-119k	Suburban area	Over half the days	Several days	Several days	Not at all	Several days	Not at all	Several days	6	no	2	Heavy driking	no	0	0	0	1	University degree/diploma	Married/living with partner
6517	complete	English	5	Yes, I agree to participate	Saskatchewan	SK/MN	50 to 59 years	40-59	Man	Male	0	worried	No change to work		Somewhat worried	0		No change	0	No change	Rarely or none of the time (less than 1 day)	Some or a little of the time (1-2 days)	Some or a little of the time (1-2 days)	1	Live alone				No Kids	40-79k	Suburban area	Not at all	Several days	Several days	Several days	Not at all	Several days	Not at all	4	no	0	no/nondrinker	no	1	1	1	0	High school or less	Not married/Single
2244	complete	English	5	Yes, I agree to participate	Manitoba	SK/MN	30 to 39 years	18-39	Woman	Female	0	not worried	No change to work	No change	Somewhat worried	0		No change	0	No change	Rarely or none of the time (less than 1 day)	Rarely or none of the time (less than 1 day)	Some or a little of the time (1-2 days)	2	Live with others	0	0	0	No Kids		Urban area	Not at all	Not at all	Not at all	Not at all	Not at all	Not at all	Not at all	0	no	0	no/nondrinker	no	0	0	0	1	University degree/diploma	Married/living with partner
1149	complete	English	5	Yes, I agree to participate	Ontario	ON	60 to 69 years	60+	Woman	Female	0	worried	No change to work	Decreased somewhat	Somewhat worried	0		No change	0	No change	Rarely or none of the time (less than 1 day)	Rarely or none of the time (less than 1 day)	Some or a little of the time (1-2 days)	4	Live with others	0	0	0	No Kids	120k+	Suburban area	Several days	Not at all	Several days	Not at all	Not at all	Several days	Not at all	3	no	0	no/nondrinker	no	0	0	0	1	College degree/diploma	Married/living with partner
3900	complete	English	5	Yes, I agree to participate	Ontario	ON	50 to 59 years	40-59	Woman	Female	1	worried	No change to work		Somewhat worried	0		No change	0	No change	Rarely or none of the time (less than 1 day)	Rarely or none of the time (less than 1 day)	Occasionally or a moderate amount of the time (3-4 days)	2	Live with others	0	0	0	No Kids		Rural area	Several days	Several days	Several days	Several days	Several days	Several days	Several days	7	no	0	no/nondrinker	no	0	0	0	1	College degree/diploma	Married/living with partner
1186	complete	English	5	Yes, I agree to participate	Alberta	AB	40 to 49 years	40-59	Woman	Female	1	worried	No change to work	No change	Very worried	1	0	No change	0	No change	Rarely or none of the time (less than 1 day)	Rarely or none of the time (less than 1 day)	Some or a little of the time (1-2 days)	3	Live with others	0	1	0	Kids	80-119k	Rural area	Not at all	Not at all	Not at all	Not at all	Not at all	Not at all	Not at all	0	no	1	no/nondrinker	no	0	1	0	0	University degree/diploma	Married/living with partner
4426	complete	English	5	Yes, I agree to participate	Ontario	ON	18 to 29 years	18-39	Man	Male	0	worried	I am not currently working, or I have been laid off/let go, due to the pandemic		Somewhat worried	1	1	Drink much less alcohol	1	Much less	Occasionally or a moderate amount of the time (3-4 days)	Occasionally or a moderate amount of the time (3-4 days)	Some or a little of the time (1-2 days)	2	Live with others	0	0	0	No Kids	Less than 40k	Suburban area	Several days	Several days	Several days	Several days	Over half the days	Over half the days	Several days	9	no	1	Heavy driking	yes	0	0	0	1	University degree/diploma	Not married/Single
1228	complete	English	5	Yes, I agree to participate	Ontario	ON	30 to 39 years	18-39	Woman	Female	0	worried	I have continued working, but now I am working from home instead of my usual loc	Increased a lot	Very worried	0		Drink much less alcohol	0	Slightly less	Some or a little of the time (1-2 days)	Occasionally or a moderate amount of the time (3-4 days)	Occasionally or a moderate amount of the time (3-4 days)	1	Live alone				No Kids	Less than 40k	Urban area	Nearly every day	Over half the days	Nearly every day	Nearly every day	Several days	Over half the days	Over half the days	16	yes,10+	0	no/nondrinker	no	1	1	1	0	University degree/diploma	Not married/Single
6509	complete	English	5	Yes, I agree to participate	Ontario	ON	30 to 39 years	18-39	Man	Male	0	worried	I have continued working, but now I am working from home instead of my usual loc	No change	Very worried	0		Drink much less alcohol	0	No change	Rarely or none of the time (less than 1 day)	Some or a little of the time (1-2 days)	Some or a little of the time (1-2 days)	2	Live with others	0	0	0	No Kids	40-79k	Urban area	Not at all	Not at all	Not at all	Not at all	Not at all	Not at all	Not at all	0	no	0	no/nondrinker	no	0	0	0	1	University degree/diploma	Married/living with partner
2273	complete	English	5	Yes, I agree to participate	Manitoba	SK/MN	30 to 39 years	18-39	Woman	Female	0	not worried	No change to work	No change	Somewhat worried	0		No change	0	No change	Rarely or none of the time (less than 1 day)	Rarely or none of the time (less than 1 day)	Most or all of the time (5-7 days)	3	Live with others	1	0	0	Kids	120k+	Rural area	Several days	Not at all	Several days	Several days	Not at all	Over half the days	Not at all	5	no	0	no/nondrinker	no	1	0	0	0	University degree/diploma	Married/living with partner
2713	complete	English	5	Yes, I agree to participate	Alberta	AB	60 to 69 years	60+	Woman	Female	0	worried	Other	Decreased somewhat	Somewhat worried	7	3	Drink slightly more alcohol	0	No change	Rarely or none of the time (less than 1 day)	Rarely or none of the time (less than 1 day)	Some or a little of the time (1-2 days)	3	Live with others	0	0	0	No Kids	80-119k	Urban area	Not at all	Not at all	Not at all	Not at all	Not at all	Not at all	Not at all	0	no	7	Heavy driking	no	0	0	0	1	University degree/diploma	Not married/Single
6155	complete	English	5	Yes, I agree to participate	British Columbia	BC	18 to 29 years	18-39	Woman	Female	1	worried	No change to work	Decreased somewhat	Not very worried	0		Drink slightly less alcohol	0	No change	Rarely or none of the time (less than 1 day)	Some or a little of the time (1-2 days)	Occasionally or a moderate amount of the time (3-4 days)	2	Live with others	0	0	0	No Kids	40-79k	Suburban area	Over half the days	Over half the days	Over half the days	Over half the days	Over half the days	Over half the days	Over half the days	14	yes,10+	0	no/nondrinker	no	0	0	0	1	College degree/diploma	Married/living with partner
149	complete	English	5	Yes, I agree to participate	Ontario	ON	60 to 69 years	60+	Woman	Female	1	worried	No change to work		Somewhat worried	0		Drink much less alcohol	0	No change	Rarely or none of the time (less than 1 day)	Rarely or none of the time (less than 1 day)	Some or a little of the time (1-2 days)	2	Live with others	0	0	0	No Kids	Less than 40k	Rural area	Not at all	Not at all	Not at all	Not at all	Not at all	Not at all	Not at all	0	no	0	no/nondrinker	no	0	0	0	1	High school or less	Married/living with partner
4634	complete	English	5	Yes, I agree to participate	Ontario	ON	30 to 39 years	18-39	Man	Male	1	not worried	No change to work	No change	Somewhat worried	1	0	Drink slightly more alcohol	0	No change	Rarely or none of the time (less than 1 day)	Rarely or none of the time (less than 1 day)	Occasionally or a moderate amount of the time (3-4 days)	4	Live with others	0	2	0	Kids	Less than 40k	Urban area	Not at all	Not at all	Not at all	Not at all	Not at all	Several days	Not at all	1	no	1	no/nondrinker	no	0	1	0	0	High school or less	Married/living with partner
1990	complete	English	5	Yes, I agree to participate	British Columbia	BC	30 to 39 years	18-39	Woman	Female	0	not worried	I have continued working, but now I am working from home instead of my usual loc	No change	Very worried	0		No change	0	No change	Rarely or none of the time (less than 1 day)	Some or a little of the time (1-2 days)	Most or all of the time (5-7 days)	1	Live alone				No Kids		Suburban area	Several days	Not at all	Several days	Not at all	Not at all	Not at all	Not at all	2	no	0	no/nondrinker	no	1	1	1	0	University degree/diploma	Not married/Single
281	complete	English	5	Yes, I agree to participate	Nova Scotia	QC/ATL	40 to 49 years	40-59	Man	Male	1	not worried	No change to work	Increased somewhat	Not very worried	2	3	No change	3	No change	Occasionally or a moderate amount of the time (3-4 days)	Occasionally or a moderate amount of the time (3-4 days)	Rarely or none of the time (less than 1 day)	1	Live alone				No Kids	Less than 40k	Urban area	Several days	Several days	Several days	Several days	Several days	Several days	Not at all	6	no	2	Heavy driking	yes	1	1	1	0	Some post-secondary	Divorced/Separated/Widowed
6758	complete	English	5	Yes, I agree to participate	Ontario	ON	18 to 29 years	18-39	Woman	Female	1	worried	I have continued working, but now I am working from home instead of my usual loc	Increased a lot	Very worried	1	1	Drink much less alcohol	3	No change	Occasionally or a moderate amount of the time (3-4 days)	Occasionally or a moderate amount of the time (3-4 days)	Rarely or none of the time (less than 1 day)	2	Live with others	0	0	0	No Kids	40-79k	Suburban area	Nearly every day	Nearly every day	Nearly every day	Nearly every day	Nearly every day	Over half the days	Over half the days	19	yes,10+	1	Heavy driking	yes	0	0	0	1	University degree/diploma	Not married/Single
581	complete	English	5	Yes, I agree to participate	Alberta	AB	50 to 59 years	40-59	Woman	Female	0	worried	I was working from home due to the pandemic, but now I am back working at my usu	No change	Somewhat worried	0		No change	0	No change	Occasionally or a moderate amount of the time (3-4 days)	Occasionally or a moderate amount of the time (3-4 days)	Occasionally or a moderate amount of the time (3-4 days)	2	Live with others	0	0	0	No Kids	120k+	Urban area	Over half the days	Over half the days	Over half the days	Over half the days	Over half the days	Over half the days	Over half the days	14	yes,10+	0	no/nondrinker	no	0	0	0	1	University degree/diploma	Married/living with partner
1688	complete	English	5	Yes, I agree to participate	Ontario	ON	30 to 39 years	18-39	Woman	Female	1	not worried	Other	No change	Somewhat worried	0			0		Rarely or none of the time (less than 1 day)	Some or a little of the time (1-2 days)	Some or a little of the time (1-2 days)	1	Live alone				No Kids		Suburban area	Several days	Several days	Several days	Several days	Not at all	Several days	Several days	6	no	0	no/nondrinker	no	1	1	1	0
3742	complete	English	5	Yes, I agree to participate	British Columbia	BC	18 to 29 years	18-39	Woman	Female	1	worried	I am not currently working, or I have been laid off/let go, due to the pandemic		Somewhat worried	0		No change	0	No change	Occasionally or a moderate amount of the time (3-4 days)	Occasionally or a moderate amount of the time (3-4 days)	Rarely or none of the time (less than 1 day)	3	Live with others				No Kids		Urban area	Nearly every day	Over half the days	Nearly every day	Over half the days	Several days	Several days	Several days	13	yes,10+	0	no/nondrinker	no	1	1	1	0	University degree/diploma	Not married/Single
4193	complete	English	5	Yes, I agree to participate	Alberta	AB	50 to 59 years	40-59	Woman	Female	0	worried	No change to work	Decreased a lot	Not very worried	3	3	No change	3	No change	Some or a little of the time (1-2 days)	Some or a little of the time (1-2 days)	Most or all of the time (5-7 days)	1	Live alone				No Kids	80-119k	Urban area	Not at all	Not at all	Several days	Not at all	Not at all	Not at all	Not at all	1	no	3	Heavy driking	yes	1	1	1	0	College degree/diploma	Divorced/Separated/Widowed
6400	complete	English	5	Yes, I agree to participate	Nova Scotia	QC/ATL	30 to 39 years	18-39	Woman	Female	1	worried	I am not currently working, or I have been laid off/let go, due to the pandemic		Somewhat worried	4	3	Drink slightly more alcohol	2	Slightly more	Some or a little of the time (1-2 days)	Occasionally or a moderate amount of the time (3-4 days)	Occasionally or a moderate amount of the time (3-4 days)	4	Live with others	0	2	0	Kids	Less than 40k	Suburban area	Over half the days	Several days	Nearly every day	Over half the days	Not at all	Not at all	Not at all	8	no	4	Heavy driking	yes	0	1	0	0	University degree/diploma	Married/living with partner
1287	complete	English	5	Yes, I agree to participate	Manitoba	SK/MN	40 to 49 years	40-59	Woman	Female	0	worried	I was previously not working/ laid off/let go due to the pandemic, but now I am	Decreased a lot	Somewhat worried	3	0	No change	0	No change	Some or a little of the time (1-2 days)	Rarely or none of the time (less than 1 day)	Rarely or none of the time (less than 1 day)	3	Live with others	0	0	0	No Kids	80-119k	Rural area	Nearly every day	Over half the days	Nearly every day	Several days	Not at all	Over half the days	Nearly every day	14	yes,10+	3	no/nondrinker	no	0	0	0	1	College degree/diploma	Not married/Single
100	complete	English	5	Yes, I agree to participate	Ontario	ON	70 years and over	60+	Woman	Female	0	not worried	No change to work		Very worried	3	0	No change	0	No change	Rarely or none of the time (less than 1 day)	Rarely or none of the time (less than 1 day)	Most or all of the time (5-7 days)	2	Live with others	0	0	0	No Kids		Urban area	Not at all	Not at all	Not at all	Not at all	Not at all	Not at all	Not at all	0	no	3	no/nondrinker	no	0	0	0	1	University degree/diploma	Married/living with partner
6230	complete	English	5	Yes, I agree to participate	Manitoba	SK/MN	18 to 29 years	18-39	Woman	Female	0	worried	No change to work		Very worried	0		No change	0	No change	Occasionally or a moderate amount of the time (3-4 days)	Most or all of the time (5-7 days)	Rarely or none of the time (less than 1 day)	4	Live with others	0	0	1	Kids	40-79k	Urban area	Nearly every day	Over half the days	Nearly every day	Nearly every day	Nearly every day	Several days	Over half the days	17	yes,10+	0	no/nondrinker	no	0	0	1	0		Not married/Single
5922	complete	English	5	Yes, I agree to participate	New Brunswick	QC/ATL	50 to 59 years	40-59	Woman	Female	0	not worried	I have continued working, but now I am working from home instead of my usual loc	No change	Somewhat worried	7	1	No change	7	No change	Rarely or none of the time (less than 1 day)	Rarely or none of the time (less than 1 day)	Rarely or none of the time (less than 1 day)	2	Live with others	0	0	0	No Kids	80-119k	Suburban area	Not at all	Not at all	Not at all	Not at all	Not at all	Not at all	Not at all	0	no	7	Heavy driking	yes	0	0	0	1	High school or less	Married/living with partner
437	complete	English	5	Yes, I agree to participate	British Columbia	BC	40 to 49 years	40-59	Man	Male	0	worried	No change to work	Increased somewhat	Somewhat worried	1	0	No change	7	Slightly more	Some or a little of the time (1-2 days)	Rarely or none of the time (less than 1 day)	Rarely or none of the time (less than 1 day)	2	Live with others	0	0	0	No Kids	40-79k	Suburban area	Nearly every day	Over half the days	Over half the days	Several days	Not at all	Over half the days	Several days	11	yes,10+	1	no/nondrinker	yes	0	0	0	1	College degree/diploma	Not married/Single
6267	complete	English	5	Yes, I agree to participate	British Columbia	BC	18 to 29 years	18-39	Woman	Female	1	worried	No change to work		Very worried	0		No change	0	No change	Rarely or none of the time (less than 1 day)	Rarely or none of the time (less than 1 day)	Some or a little of the time (1-2 days)	2	Live with others	0	0	0	No Kids	Less than 40k	Urban area	Several days	Not at all	Not at all	Several days	Not at all	Not at all	Not at all	2	no	0	no/nondrinker	no	0	0	0	1	University degree/diploma	Not married/Single
1720	complete	English	5	Yes, I agree to participate	Prince Edward Island	QC/ATL	50 to 59 years	40-59	Man	Male	1	not worried	Other	No change	Not very worried	7	7	No change	6	No change	Rarely or none of the time (less than 1 day)	Rarely or none of the time (less than 1 day)	Rarely or none of the time (less than 1 day)	2	Live with others	0	0	0	No Kids	80-119k	Suburban area	Not at all	Not at all	Not at all	Not at all	Not at all	Not at all	Not at all	0	no	7	Heavy driking	yes	0	0	0	1	High school or less	Married/living with partner
737	complete	English	5	Yes, I agree to participate	Ontario	ON	60 to 69 years	60+	Man	Male	1	not worried	No change to work	No change	Not at all worried	1	1	No change	0	No change	Rarely or none of the time (less than 1 day)	Rarely or none of the time (less than 1 day)	Rarely or none of the time (less than 1 day)	2	Live with others	0	0	0	No Kids	80-119k	Urban area	Not at all	Not at all	Not at all	Not at all	Not at all	Not at all	Not at all	0	no	1	Heavy driking	no	0	0	0	1	High school or less	Married/living with partner
3622	complete	English	5	Yes, I agree to participate	Nova Scotia	QC/ATL	18 to 29 years	18-39	Woman	Female	1	not worried	I was working from home due to the pandemic, but now I am back working at my usu	No change	Not at all worried	1	1	No change	0	No change	Rarely or none of the time (less than 1 day)	Rarely or none of the time (less than 1 day)	Most or all of the time (5-7 days)	3	Live with others	0	0	0	No Kids	40-79k	Rural area	Not at all	Not at all	Not at all	Not at all	Not at all	Not at all	Not at all	0	no	1	Heavy driking	no	0	0	0	1	University degree/diploma	Not married/Single
3460	complete	English	5	Yes, I agree to participate	New Brunswick	QC/ATL	60 to 69 years	60+	Man	Male	0	worried	I have continued working, but now I am working from home instead of my usual loc	No change	Somewhat worried	7	1	Drink slightly more alcohol	0	No change	Rarely or none of the time (less than 1 day)	Rarely or none of the time (less than 1 day)	Occasionally or a moderate amount of the time (3-4 days)	4	Live with others	0	0	0	No Kids	80-119k	Rural area	Not at all	Not at all	Not at all	Nearly every day	Several days	Several days	Not at all	5	no	7	Heavy driking	no	0	0	0	1	University degree/diploma	Married/living with partner
1346	complete	English	5	Yes, I agree to participate	Ontario	ON	40 to 49 years	40-59	Man	Male	1	worried	I have continued working, but now I am working from home instead of my usual loc	Increased a lot	Very worried	1	0	No change	0	No change	Rarely or none of the time (less than 1 day)	Rarely or none of the time (less than 1 day)	Rarely or none of the time (less than 1 day)	4	Live with others	0	2	0	Kids	120k+	Urban area	Several days	Several days	Several days	Several days	Several days	Several days	Several days	7	no	1	no/nondrinker	no	0	1	0	0	University degree/diploma	Married/living with partner
3759	complete	English	5	Yes, I agree to participate	Quebec	QC/ATL	30 to 39 years	18-39	Woman	Female	1	worried	I was previously not working/ laid off/let go due to the pandemic, but now I am	Decreased somewhat	Very worried	3	3	Drink slightly more alcohol	4	Slightly more	Occasionally or a moderate amount of the time (3-4 days)	Some or a little of the time (1-2 days)	Occasionally or a moderate amount of the time (3-4 days)	1	Live alone				No Kids	Less than 40k	Urban area	Over half the days	Over half the days	Several days	Nearly every day	Over half the days	Over half the days	Several days	13	yes,10+	3	Heavy driking	yes	1	1	1	0	College degree/diploma	Not married/Single
4055	complete	English	5	Yes, I agree to participate	Ontario	ON	50 to 59 years	40-59	Man	Male	1	worried	I have continued working, but now I am working from home instead of my usual loc	No change	Somewhat worried	0		No change	0	No change	Some or a little of the time (1-2 days)	Rarely or none of the time (less than 1 day)	Most or all of the time (5-7 days)	4	Live with others	0	0	2	Kids		Suburban area	Several days	Not at all	Not at all	Not at all	Several days	Several days	Not at all	3	no	0	no/nondrinker	no	0	0	1	0	University degree/diploma	Married/living with partner
3315	complete	English	5	Yes, I agree to participate	Nova Scotia	QC/ATL	30 to 39 years	18-39	Man	Male	1	worried	No change to work	Decreased a lot	Somewhat worried	0		No change	0	No change	Some or a little of the time (1-2 days)	Occasionally or a moderate amount of the time (3-4 days)	Some or a little of the time (1-2 days)	3	Live with others	0	1	0	Kids	40-79k	Suburban area	Several days	Not at all	Several days	Several days	Not at all	Not at all	Not at all	3	no	0	no/nondrinker	no	0	1	0	0	College degree/diploma	Married/living with partner
4643	complete	English	5	Yes, I agree to participate	Ontario	ON	30 to 39 years	18-39	Woman	Female	1	not worried	I have continued working, but now I am working from home instead of my usual loc	No change	Somewhat worried	7	0	No change	0	No change	Rarely or none of the time (less than 1 day)	Rarely or none of the time (less than 1 day)	Most or all of the time (5-7 days)	2	Live with others	0	0	0	No Kids	40-79k	Urban area	Not at all	Not at all	Not at all	Not at all	Not at all	Not at all	Not at all	0	no	7	no/nondrinker	no	0	0	0	1	University degree/diploma	Married/living with partner
1060	complete	English	5	Yes, I agree to participate	Ontario	ON	60 to 69 years	60+	Man	Male	1	worried	No change to work		Very worried	6	1	Drink slightly less alcohol	0	No change	Some or a little of the time (1-2 days)	Some or a little of the time (1-2 days)	Occasionally or a moderate amount of the time (3-4 days)	1	Live alone				No Kids	Less than 40k	Rural area	Not at all	Not at all	Several days	Several days	Not at all	Not at all	Over half the days	4	no	6	Heavy driking	no	1	1	1	0	Some post-secondary	Divorced/Separated/Widowed
6819	complete	English	5	Yes, I agree to participate	Ontario	ON	30 to 39 years	18-39	Man	Male	0	not worried	No change to work	No change	Somewhat worried	0		Drink slightly less alcohol	0	No change	Rarely or none of the time (less than 1 day)	Rarely or none of the time (less than 1 day)	Occasionally or a moderate amount of the time (3-4 days)	2	Live with others	0	0	0	No Kids	120k+	Urban area	Several days	Several days	Over half the days	Several days	Not at all	Over half the days	Not at all	7	no	0	no/nondrinker	no	0	0	0	1	College degree/diploma	Married/living with partner
2855	complete	English	5	Yes, I agree to participate	Ontario	ON	70 years and over	60+	Woman	Female	1	worried	I have continued working, but now I am working from home instead of my usual loc	No change	Not very worried	0		No change	0	No change	Rarely or none of the time (less than 1 day)	Rarely or none of the time (less than 1 day)	Rarely or none of the time (less than 1 day)	2	Live with others	0	0	0	No Kids	120k+	Suburban area	Several days	Several days	Several days	Several days	Over half the days	Over half the days	Over half the days	10	yes,10+	0	no/nondrinker	no	0	0	0	1	University degree/diploma	Divorced/Separated/Widowed
6715	complete	English	5	Yes, I agree to participate	Ontario	ON	50 to 59 years	40-59	Man	Male	1	worried	No change to work		Very worried	7	2	No change	2	No change	Rarely or none of the time (less than 1 day)	Some or a little of the time (1-2 days)	Some or a little of the time (1-2 days)	1	Live alone				No Kids	Less than 40k	Suburban area	Not at all	Not at all	Not at all	Several days	Several days	Not at all	Not at all	2	no	7	Heavy driking	yes	1	1	1	0	High school or less	Divorced/Separated/Widowed
3640	complete	English	5	Yes, I agree to participate	Ontario	ON	70 years and over	60+	Man	Male	0	not worried	No change to work		Not very worried	3	6	No change	0	No change	Rarely or none of the time (less than 1 day)	Some or a little of the time (1-2 days)	Most or all of the time (5-7 days)	1	Live alone				No Kids	40-79k	Suburban area	Not at all	Not at all	Not at all	Not at all	Not at all	Not at all	Not at all	0	no	3	Heavy driking	no	1	1	1	0	College degree/diploma	Divorced/Separated/Widowed
5131	complete	English	5	Yes, I agree to participate	Manitoba	SK/MN	50 to 59 years	40-59	Woman	Female	1	worried	Other	Decreased a lot	Somewhat worried	0		No change	0	No change	Occasionally or a moderate amount of the time (3-4 days)	Occasionally or a moderate amount of the time (3-4 days)	Some or a little of the time (1-2 days)	3	Live with others	0	0	0	No Kids	80-119k	Rural area	Nearly every day	Over half the days	Nearly every day	Nearly every day	Several days	Over half the days	Over half the days	16	yes,10+	0	no/nondrinker	no	0	0	0	1	University degree/diploma	Married/living with partner
3571	complete	English	5	Yes, I agree to participate	Ontario	ON	30 to 39 years	18-39	Woman	Female	1	not worried	I have continued working, but now I am working from home instead of my usual loc	No change	Somewhat worried	0		No change	0	No change	Rarely or none of the time (less than 1 day)	Rarely or none of the time (less than 1 day)	Some or a little of the time (1-2 days)	3	Live with others	1	0	0	Kids	120k+	Urban area	Several days	Several days	Several days	Several days	Not at all	Not at all	Not at all	4	no	0	no/nondrinker	no	1	0	0	0	University degree/diploma	Married/living with partner
1225	complete	English	5	Yes, I agree to participate	Ontario	ON	60 to 69 years	60+	Woman	Female	0	not worried	No change to work		Not at all worried	2	0	No change	0	No change	Rarely or none of the time (less than 1 day)	Some or a little of the time (1-2 days)	Some or a little of the time (1-2 days)	2	Live with others	0	0	0	No Kids		Urban area	Not at all	Not at all	Not at all	Not at all	Not at all	Not at all	Not at all	0	no	2	no/nondrinker	no	0	0	0	1	University degree/diploma	Married/living with partner
206	complete	English	5	Yes, I agree to participate	British Columbia	BC	60 to 69 years	60+	Man	Male	0	not worried	No change to work		Somewhat worried	4	2	No change	1	No change	Some or a little of the time (1-2 days)	Rarely or none of the time (less than 1 day)	Some or a little of the time (1-2 days)	2	Live with others	0	0	0	No Kids	40-79k	Urban area	Not at all	Not at all	Several days	Several days	Not at all	Not at all	Not at all	2	no	4	Heavy driking	yes	0	0	0	1	Some post-secondary	Married/living with partner
6683	complete	English	5	Yes, I agree to participate	Saskatchewan	SK/MN	18 to 29 years	18-39	Woman	Female	0	worried	No change to work	No change	Somewhat worried	0		Drink much less alcohol	0		Rarely or none of the time (less than 1 day)	Rarely or none of the time (less than 1 day)	Most or all of the time (5-7 days)	4	Live with others	0	0	1	Kids	120k+	Suburban area	Not at all	Not at all	Not at all	Not at all	Not at all	Not at all	Not at all	0	no	0	no/nondrinker	no	0	0	1	0	High school or less	Not married/Single
2904	complete	English	5	Yes, I agree to participate	Ontario	ON	70 years and over	60+	Man	Male	1	not worried	No change to work		Not very worried	5	0	Drink slightly more alcohol	0	No change	Rarely or none of the time (less than 1 day)	Rarely or none of the time (less than 1 day)	Occasionally or a moderate amount of the time (3-4 days)	2	Live with others	0	0	0	No Kids	120k+	Suburban area	Not at all	Not at all	Not at all	Not at all	Not at all	Not at all	Not at all	0	no	5	no/nondrinker	no	0	0	0	1	University degree/diploma	Married/living with partner
5071	complete	English	5	Yes, I agree to participate	Ontario	ON	50 to 59 years	40-59	Woman	Female	0	not worried	No change to work		Somewhat worried	0		No change	0	No change	Rarely or none of the time (less than 1 day)	Rarely or none of the time (less than 1 day)	Most or all of the time (5-7 days)	2	Live with others	0	0	0	No Kids		Rural area	Not at all	Not at all	Not at all	Not at all	Not at all	Not at all	Not at all	0	no	0	no/nondrinker	no	0	0	0	1	University degree/diploma	Married/living with partner
1470	complete	English	5	Yes, I agree to participate	Nova Scotia	QC/ATL	70 years and over	60+	Man	Male	1	worried	No change to work		Very worried	6	0	No change	0	No change	Rarely or none of the time (less than 1 day)	Rarely or none of the time (less than 1 day)	Occasionally or a moderate amount of the time (3-4 days)	2	Live with others	0	0	0	No Kids	80-119k	Urban area	Several days	Over half the days	Over half the days	Over half the days	Not at all	Over half the days	Over half the days	11	yes,10+	6	no/nondrinker	no	0	0	0	1	College degree/diploma	Married/living with partner
937	complete	English	5	Yes, I agree to participate	Manitoba	SK/MN	50 to 59 years	40-59	Man	Male	1	worried	No change to work	No change	Somewhat worried	3	0	No change	0	No change	Rarely or none of the time (less than 1 day)	Rarely or none of the time (less than 1 day)	Occasionally or a moderate amount of the time (3-4 days)	2	Live with others	0	0	0	No Kids	120k+	Rural area	Not at all	Not at all	Not at all	Not at all	Not at all	Not at all	Not at all	0	no	3	no/nondrinker	no	0	0	0	1	College degree/diploma	Married/living with partner
65	complete	English	5	Yes, I agree to participate	Alberta	AB	60 to 69 years	60+	Woman	Female	0	not worried	No change to work	Increased a lot	Not very worried	6	1	Drink slightly more alcohol	0	No change	Rarely or none of the time (less than 1 day)	Rarely or none of the time (less than 1 day)	Occasionally or a moderate amount of the time (3-4 days)	2	Live with others	0	0	0	No Kids	120k+	Urban area	Not at all	Not at all	Not at all	Not at all	Not at all	Not at all	Not at all	0	no	6	Heavy driking	no	0	0	0	1	College degree/diploma	Married/living with partner
6295	complete	English	5	Yes, I agree to participate	Ontario	ON	18 to 29 years	18-39	Woman	Female	0	not worried	No change to work		Not very worried	4	0	No change	0	No change	Rarely or none of the time (less than 1 day)	Occasionally or a moderate amount of the time (3-4 days)	Some or a little of the time (1-2 days)	3	Live with others	1	0	0	Kids	120k+	Rural area	Several days	Several days	Over half the days	Over half the days	Not at all	Over half the days	Not at all	8	no	4	no/nondrinker	no	1	0	0	0	College degree/diploma	Married/living with partner
3010	complete	English	5	Yes, I agree to participate	British Columbia	BC	40 to 49 years	40-59	Woman	Female	0	not worried	No change to work	No change	Not very worried	0		No change	0	No change	Rarely or none of the time (less than 1 day)	Some or a little of the time (1-2 days)	Most or all of the time (5-7 days)	2	Live with others	0	0	0	No Kids	40-79k	Rural area	Not at all	Not at all	Several days	Not at all	Not at all	Several days	Not at all	2	no	0	no/nondrinker	no	0	0	0	1	College degree/diploma	Married/living with partner
3413	complete	English	5	Yes, I agree to participate	Ontario	ON	40 to 49 years	40-59	Man	Male	0	not worried	No change to work	No change	Not very worried	2	7	No change	0	No change	Rarely or none of the time (less than 1 day)	Rarely or none of the time (less than 1 day)	Most or all of the time (5-7 days)	2	Live with others	0	0	0	No Kids	120k+	Urban area	Not at all	Not at all	Not at all	Not at all	Not at all	Not at all	Not at all	0	no	2	Heavy driking	no	0	0	0	1	University degree/diploma	Married/living with partner
1270	complete	English	5	Yes, I agree to participate	Ontario	ON	60 to 69 years	60+	Woman	Female	0	worried	No change to work	Decreased somewhat	Very worried	0		Drink much less alcohol	0	No change	Occasionally or a moderate amount of the time (3-4 days)	Rarely or none of the time (less than 1 day)	Rarely or none of the time (less than 1 day)	2	Live with others	0	0	0	No Kids	Less than 40k	Suburban area	Not at all	Several days	Over half the days	Several days	Several days	Several days	Not at all	6	no	0	no/nondrinker	no	0	0	0	1	Some post-secondary	Married/living with partner
124	complete	English	5	Yes, I agree to participate	Ontario	ON	50 to 59 years	40-59	Woman	Female	0	not worried	I have continued working, but now I am working from home instead of my usual loc	No change	Not very worried	1	0	No change	0	No change	Rarely or none of the time (less than 1 day)	Rarely or none of the time (less than 1 day)	Most or all of the time (5-7 days)	3	Live with others	0	0	0	No Kids	80-119k	Suburban area	Not at all	Not at all	Not at all	Not at all	Not at all	Not at all	Not at all	0	no	1	no/nondrinker	no	0	0	0	1	University degree/diploma	Married/living with partner
5179	complete	English	5	Yes, I agree to participate	Nova Scotia	QC/ATL	50 to 59 years	40-59	Man	Male	0	not worried	No change to work	No change	Not very worried	0		No change	0	No change	Most or all of the time (5-7 days)	Rarely or none of the time (less than 1 day)	Some or a little of the time (1-2 days)	4	Live with others	0	0	2	Kids	40-79k	Suburban area	Not at all	Not at all	Not at all	Not at all	Not at all	Not at all	Not at all	0	no	0	no/nondrinker	no	0	0	1	0	College degree/diploma	Married/living with partner
2879	complete	English	5	Yes, I agree to participate	Ontario	ON	40 to 49 years	40-59	Man	Male	0	not worried	I have continued working, but now I am working from home instead of my usual loc	Increased somewhat	Very worried	5	0	Drink slightly more alcohol	0	No change	Some or a little of the time (1-2 days)	Rarely or none of the time (less than 1 day)	Some or a little of the time (1-2 days)	4	Live with others	0	2	0	Kids		Urban area	Over half the days	Several days	Over half the days	Nearly every day	Several days	Nearly every day	Several days	13	yes,10+	5	no/nondrinker	no	0	1	0	0	University degree/diploma	Married/living with partner
3145	complete	English	5	Yes, I agree to participate	Manitoba	SK/MN	18 to 29 years	18-39	Woman	Female	0	worried	No change to work	No change	Somewhat worried	0		No change	0	No change	Occasionally or a moderate amount of the time (3-4 days)	Most or all of the time (5-7 days)	Some or a little of the time (1-2 days)	1	Live alone				No Kids	80-119k	Urban area	Several days	Several days	Several days	Several days	Several days	Over half the days	Several days	8	no	0	no/nondrinker	no	1	1	1	0	University degree/diploma	Not married/Single
2658	complete	English	5	Yes, I agree to participate	Ontario	ON	50 to 59 years	40-59	Man	Male	0	worried	I have continued working, but now I am working from home instead of my usual loc	Decreased a lot	Somewhat worried	1	0	No change	0	No change	Rarely or none of the time (less than 1 day)	Occasionally or a moderate amount of the time (3-4 days)	Most or all of the time (5-7 days)	4	Live with others	0	0	0	No Kids		Suburban area	Not at all	Not at all	Several days	Not at all	Not at all	Several days	Not at all	2	no	1	no/nondrinker	no	0	0	0	1	College degree/diploma	Married/living with partner
1390	complete	English	5	Yes, I agree to participate	Ontario	ON	70 years and over	60+	Man	Male	1	not worried	I was working from home due to the pandemic, but now I am back working at my usu	No change	Somewhat worried	2	2	No change	0	No change	Rarely or none of the time (less than 1 day)	Rarely or none of the time (less than 1 day)	Rarely or none of the time (less than 1 day)	4	Live with others				No Kids	80-119k	Suburban area	Not at all	Not at all	Not at all	Not at all	Not at all	Not at all	Not at all	0	no	2	Heavy driking	no	1	1	1	0	University degree/diploma	Divorced/Separated/Widowed
2756	complete	English	5	Yes, I agree to participate	Ontario	ON	70 years and over	60+	Woman	Female	0	not worried	No change to work		Somewhat worried	0		No change	0	No change	Rarely or none of the time (less than 1 day)	Rarely or none of the time (less than 1 day)	Rarely or none of the time (less than 1 day)	2	Live with others	0	0	0	No Kids	40-79k	Urban area	Not at all	Not at all	Not at all	Nearly every day	Several days	Over half the days	Several days	7	no	0	no/nondrinker	no	0	0	0	1	High school or less	Married/living with partner
1461	complete	English	5	Yes, I agree to participate	British Columbia	BC	60 to 69 years	60+	Man	Male	0	not worried	I have continued working, but now I am working from home instead of my usual loc	Increased somewhat	Not very worried	0		No change	0	No change	Rarely or none of the time (less than 1 day)	Some or a little of the time (1-2 days)	Occasionally or a moderate amount of the time (3-4 days)	4	Live with others	0	0	2	Kids	120k+	Rural area	Not at all	Not at all	Not at all	Not at all	Several days	Several days	Not at all	2	no	0	no/nondrinker	no	0	0	1	0	University degree/diploma	Married/living with partner
4517	complete	English	5	Yes, I agree to participate	British Columbia	BC	60 to 69 years	60+	Woman	Female	0	worried	Other	No change	Somewhat worried	5	0	Drink slightly more alcohol	0	No change	Rarely or none of the time (less than 1 day)	Rarely or none of the time (less than 1 day)	Occasionally or a moderate amount of the time (3-4 days)	2	Live with others	0	0	0	No Kids		Rural area	Not at all	Not at all	Not at all	Not at all	Not at all	Not at all	Not at all	0	no	5	no/nondrinker	no	0	0	0	1	College degree/diploma	Married/living with partner
1018	complete	English	5	Yes, I agree to participate	Ontario	ON	70 years and over	60+	Man	Male	0	worried	No change to work		Somewhat worried	4	0	No change	0	No change	Rarely or none of the time (less than 1 day)	Rarely or none of the time (less than 1 day)	Some or a little of the time (1-2 days)	2	Live with others	0	0	0	No Kids	40-79k	Suburban area	Several days	Not at all	Not at all	Several days	Several days	Several days	Several days	5	no	4	no/nondrinker	no	0	0	0	1	Some post-secondary	Married/living with partner
330	complete	English	5	Yes, I agree to participate	Alberta	AB	30 to 39 years	18-39	Man	Male	0	worried	No change to work	No change	Somewhat worried	0		Drink slightly less alcohol	0	No change	Occasionally or a moderate amount of the time (3-4 days)	Rarely or none of the time (less than 1 day)	Some or a little of the time (1-2 days)	1	Live alone				No Kids	40-79k	Urban area	Nearly every day	Nearly every day	Nearly every day	Nearly every day	Over half the days	Several days	Several days	16	yes,10+	0	no/nondrinker	no	1	1	1	0	Some post-secondary	Not married/Single
5852	complete	English	5	Yes, I agree to participate	Alberta	AB	18 to 29 years	18-39	Woman	Female	1	not worried	No change to work	No change	Somewhat worried	1	0	Drink much less alcohol	0	No change	Rarely or none of the time (less than 1 day)	Rarely or none of the time (less than 1 day)	Most or all of the time (5-7 days)	3	Live with others	1	0	0	Kids	40-79k	Urban area	Not at all	Not at all	Not at all	Not at all	Not at all	Not at all	Not at all	0	no	1	no/nondrinker	no	1	0	0	0	University degree/diploma	Married/living with partner
162	complete	English	5	Yes, I agree to participate	Alberta	AB	70 years and over	60+	Man	Male	1	not worried	No change to work		Somewhat worried	2	0	No change	0	No change	Rarely or none of the time (less than 1 day)	Rarely or none of the time (less than 1 day)	Occasionally or a moderate amount of the time (3-4 days)	3	Live with others	0	0	0	No Kids	120k+	Urban area	Not at all	Not at all	Not at all	Not at all	Not at all	Several days	Not at all	1	no	2	no/nondrinker	no	0	0	0	1	University degree/diploma	Married/living with partner
4953	complete	English	5	Yes, I agree to participate	British Columbia	BC	40 to 49 years	40-59	Man	Male	0	worried	No change to work		Somewhat worried	1	0	No change	0	No change	Some or a little of the time (1-2 days)	Some or a little of the time (1-2 days)	Some or a little of the time (1-2 days)	3	Live with others	0	1	0	Kids	40-79k	Suburban area	Several days	Not at all	Not at all	Several days	Not at all	Several days	Not at all	3	no	1	no/nondrinker	no	0	1	0	0	College degree/diploma	Not married/Single
513	complete	English	5	Yes, I agree to participate	Alberta	AB	30 to 39 years	18-39	Woman	Female	0	worried	I have continued working, but now I am working from home instead of my usual loc	No change	Somewhat worried	1	0	No change	7	Slightly more	Occasionally or a moderate amount of the time (3-4 days)	Occasionally or a moderate amount of the time (3-4 days)	Rarely or none of the time (less than 1 day)	2	Live with others	0	1	0	Kids	40-79k	Rural area	Several days	Not at all	Over half the days	Over half the days	Over half the days	Over half the days	Not at all	9	no	1	no/nondrinker	yes	0	1	0	0	College degree/diploma	Not married/Single
3371	complete	English	5	Yes, I agree to participate	Ontario	ON	40 to 49 years	40-59	Man	Male	1	not worried	I have continued working, but now I am working from home instead of my usual loc	Decreased somewhat	Not very worried	0			0		Occasionally or a moderate amount of the time (3-4 days)	Rarely or none of the time (less than 1 day)	Rarely or none of the time (less than 1 day)	2	Live with others	0	0	0	No Kids	120k+	Urban area	Not at all	Not at all	Not at all	Not at all	Not at all	Not at all	Not at all	0	no	0	no/nondrinker	no	0	0	0	1	College degree/diploma	Married/living with partner
2668	complete	English	5	Yes, I agree to participate	Alberta	AB	60 to 69 years	60+	Man	Male	0	not worried	No change to work		Somewhat worried	6	0	No change	0	No change	Some or a little of the time (1-2 days)	Some or a little of the time (1-2 days)	Rarely or none of the time (less than 1 day)	2	Live with others	0	0	0	No Kids	80-119k	Rural area	Not at all	Not at all	Several days	Not at all	Not at all	Not at all	Several days	2	no	6	no/nondrinker	no	0	0	0	1	University degree/diploma	Married/living with partner
1286	complete	English	5	Yes, I agree to participate	Alberta	AB	60 to 69 years	60+	Man	Male	1	not worried	No change to work	No change	Not at all worried	1	2	No change	0	No change	Rarely or none of the time (less than 1 day)	Rarely or none of the time (less than 1 day)	Rarely or none of the time (less than 1 day)	2	Live with others	0	0	0	No Kids	80-119k	Suburban area	Not at all	Not at all	Not at all	Not at all	Not at all	Not at all	Not at all	0	no	1	Heavy driking	no	0	0	0	1	Some post-secondary	Married/living with partner
4670	complete	English	5	Yes, I agree to participate	Ontario	ON	18 to 29 years	18-39	Woman	Female	1	worried	I was previously not working/ laid off/let go due to the pandemic, but now I am	Increased a lot	Somewhat worried	4	1	Drink slightly more alcohol	0	No change	Occasionally or a moderate amount of the time (3-4 days)	Some or a little of the time (1-2 days)	Rarely or none of the time (less than 1 day)	6	Live with others	0	1	1	Kids	120k+	Urban area	Several days	Not at all	Several days	Several days	Not at all	Several days	Not at all	4	no	4	Heavy driking	no	0	1	1	0	University degree/diploma	Not married/Single
3202	complete	English	5	Yes, I agree to participate	Ontario	ON	70 years and over	60+	Woman	Female	0	not worried	No change to work		Very worried	0		Drink much less alcohol	0	No change	Rarely or none of the time (less than 1 day)	Occasionally or a moderate amount of the time (3-4 days)	Occasionally or a moderate amount of the time (3-4 days)	2	Live with others	0	0	0	No Kids	120k+	Rural area	Several days	Several days	Several days	Several days	Several days	Not at all	Not at all	5	no	0	no/nondrinker	no	0	0	0	1	College degree/diploma	Married/living with partner
6627	complete	English	5	Yes, I agree to participate	Ontario	ON	18 to 29 years	18-39	Woman	Female	0	worried	I am not currently working, or I have been laid off/let go, due to the pandemic		Not very worried	1	3	Drink slightly less alcohol	0	No change	Rarely or none of the time (less than 1 day)	Rarely or none of the time (less than 1 day)	Rarely or none of the time (less than 1 day)	4	Live with others	0	0	0	No Kids		Suburban area	Several days	Not at all	Several days	Not at all	Not at all	Several days	Several days	4	no	1	Heavy driking	no	0	0	0	1	High school or less	Not married/Single
6605	complete	English	5	Yes, I agree to participate	Ontario	ON	30 to 39 years	18-39	Man	Male	1	not worried	I have continued working, but now I am working from home instead of my usual loc	Increased a lot	Not at all worried	0		No change	0	No change	Rarely or none of the time (less than 1 day)	Rarely or none of the time (less than 1 day)	Most or all of the time (5-7 days)	4	Live with others	2	0	0	Kids	80-119k	Suburban area	Not at all	Not at all	Not at all	Not at all	Not at all	Not at all	Not at all	0	no	0	no/nondrinker	no	1	0	0	0	University degree/diploma	Married/living with partner
5091	complete	English	5	Yes, I agree to participate	Ontario	ON	70 years and over	60+	Woman	Female	0	worried	No change to work		Very worried	0		No change	0	No change	Some or a little of the time (1-2 days)	Occasionally or a moderate amount of the time (3-4 days)	Occasionally or a moderate amount of the time (3-4 days)	2	Live with others	0	0	0	No Kids	80-119k	Suburban area	Several days	Several days	Several days	Several days	Not at all	Several days	Several days	6	no	0	no/nondrinker	no	0	0	0	1	University degree/diploma	Married/living with partner
6690	complete	English	5	Yes, I agree to participate	Alberta	AB	30 to 39 years	18-39	Man	Male	0	not worried	I have continued working, but now I am working from home instead of my usual loc	No change	Somewhat worried	0		No change	0	No change	Rarely or none of the time (less than 1 day)	Rarely or none of the time (less than 1 day)	Some or a little of the time (1-2 days)	2	Live with others	0	0	0	No Kids	40-79k	Suburban area	Several days	Not at all	Several days	Not at all	Not at all	Not at all	Not at all	2	no	0	no/nondrinker	no	0	0	0	1	University degree/diploma	Married/living with partner
5075	complete	English	5	Yes, I agree to participate	British Columbia	BC	60 to 69 years	60+	Man	Male	1	worried	No change to work	Decreased somewhat	Somewhat worried	0		No change	0	No change	Rarely or none of the time (less than 1 day)	Some or a little of the time (1-2 days)	Some or a little of the time (1-2 days)	2	Live with others	0	0	0	No Kids	120k+	Urban area	Several days	Not at all	Not at all	Several days	Several days	Several days	Several days	5	no	0	no/nondrinker	no	0	0	0	1	High school or less	Married/living with partner
3067	complete	English	5	Yes, I agree to participate	Alberta	AB	30 to 39 years	18-39	Man	Male	0	worried	I have continued working, but now I am working from home instead of my usual loc	Decreased a lot	Somewhat worried	1	1	No change	0	No change	Some or a little of the time (1-2 days)	Some or a little of the time (1-2 days)	Some or a little of the time (1-2 days)	3	Live with others				No Kids	40-79k	Urban area	Several days	Several days	Several days	Several days	Several days	Several days	Several days	7	no	1	Heavy driking	no	1	1	1	0	University degree/diploma	Not married/Single
571	complete	English	5	Yes, I agree to participate	Ontario	ON	40 to 49 years	40-59	Woman	Female	1	worried	I have continued working, but now I am working from home instead of my usual loc	Decreased somewhat	Not at all worried	0		No change	0	No change	Rarely or none of the time (less than 1 day)	Rarely or none of the time (less than 1 day)	Rarely or none of the time (less than 1 day)	4	Live with others	0	1	0	Kids		Suburban area	Several days	Not at all	Not at all	Not at all	Not at all	Not at all	Several days	2	no	0	no/nondrinker	no	0	1	0	0	University degree/diploma	Married/living with partner
924	complete	English	5	Yes, I agree to participate	Alberta	AB	40 to 49 years	40-59	Woman	Female	0	worried	I am not currently working, or I have been laid off/let go, due to the pandemic		Somewhat worried	3	0	No change	0	No change	Most or all of the time (5-7 days)	Occasionally or a moderate amount of the time (3-4 days)	Some or a little of the time (1-2 days)	4	Live with others	0	2	0	Kids	40-79k	Urban area	Nearly every day	Nearly every day	Nearly every day	Over half the days	Over half the days	Nearly every day	Nearly every day	19	yes,10+	3	no/nondrinker	no	0	1	0	0	Some post-secondary	Married/living with partner
4300	complete	English	5	Yes, I agree to participate	Alberta	AB	60 to 69 years	60+	Man	Male	1	worried	No change to work		Somewhat worried	0		No change	0	No change	Rarely or none of the time (less than 1 day)	Rarely or none of the time (less than 1 day)	Most or all of the time (5-7 days)	2	Live with others	0	0	0	No Kids	40-79k	Urban area	Not at all	Not at all	Not at all	Not at all	Not at all	Not at all	Not at all	0	no	0	no/nondrinker	no	0	0	0	1	Some post-secondary	Married/living with partner
2057	complete	English	5	Yes, I agree to participate	Manitoba	SK/MN	40 to 49 years	40-59	Woman	Female	1	worried	I was working from home due to the pandemic, but now I am back working at my usu	Increased somewhat	Somewhat worried	1	1	No change	0	No change	Some or a little of the time (1-2 days)	Some or a little of the time (1-2 days)	Occasionally or a moderate amount of the time (3-4 days)	5	Live with others	1	2	0	Kids	120k+	Urban area	Several days	Not at all	Several days	Several days	Not at all	Several days	Several days	5	no	1	Heavy driking	no	1	1	0	0	University degree/diploma	Married/living with partner
1143	complete	English	5	Yes, I agree to participate	Manitoba	SK/MN	60 to 69 years	60+	Woman	Female	1	worried	I was previously not working/ laid off/let go due to the pandemic, but now I am	Increased somewhat	Somewhat worried	0		No change	0	No change	Occasionally or a moderate amount of the time (3-4 days)	Occasionally or a moderate amount of the time (3-4 days)	Rarely or none of the time (less than 1 day)	2	Live with others	0	0	0	No Kids	40-79k	Rural area	Several days	Several days	Several days	Several days	Not at all	Several days	Not at all	5	no	0	no/nondrinker	no	0	0	0	1	Some post-secondary	Divorced/Separated/Widowed
158	complete	English	5	Yes, I agree to participate	Nova Scotia	QC/ATL	60 to 69 years	60+	Woman	Female	1	worried	No change to work		Somewhat worried	1	0	Drink much less alcohol	0	No change	Some or a little of the time (1-2 days)	Occasionally or a moderate amount of the time (3-4 days)	Rarely or none of the time (less than 1 day)	2	Live with others	0	0	0	No Kids	40-79k	Suburban area	Not at all	Several days	Nearly every day	Not at all	Not at all	Not at all	Not at all	4	no	1	no/nondrinker	no	0	0	0	1	Some post-secondary	Married/living with partner
3444	complete	English	5	Yes, I agree to participate	Ontario	ON	30 to 39 years	18-39	Man	Male	0	worried	No change to work	No change	Somewhat worried	4	0	Drink slightly more alcohol	0	No change	Most or all of the time (5-7 days)	Most or all of the time (5-7 days)	Rarely or none of the time (less than 1 day)	2	Live with others	0	0	0	No Kids	120k+	Urban area	Nearly every day	Nearly every day	Nearly every day	Nearly every day	Nearly every day	Nearly every day	Nearly every day	21	yes,10+	4	no/nondrinker	no	0	0	0	1	University degree/diploma	Married/living with partner
584	complete	English	5	Yes, I agree to participate	New Brunswick	QC/ATL	50 to 59 years	40-59	Woman	Female	0	not worried	No change to work	Increased somewhat	Somewhat worried	2	2	No change	0	No change	Rarely or none of the time (less than 1 day)	Rarely or none of the time (less than 1 day)	Some or a little of the time (1-2 days)	2	Live with others	0	0	0	No Kids	40-79k	Suburban area	Not at all	Not at all	Not at all	Not at all	Not at all	Not at all	Not at all	0	no	2	Heavy driking	no	0	0	0	1	High school or less	Married/living with partner
3604	complete	English	5	Yes, I agree to participate	British Columbia	BC	70 years and over	60+	Woman	Female	1	worried	No change to work		Somewhat worried	0		Drink much less alcohol	0	No change	Rarely or none of the time (less than 1 day)	Some or a little of the time (1-2 days)	Most or all of the time (5-7 days)	5	Live with others	0	1	0	Kids	Less than 40k	Rural area	Not at all	Not at all	Not at all	Not at all	Not at all	Over half the days	Not at all	2	no	0	no/nondrinker	no	0	1	0	0	High school or less	Divorced/Separated/Widowed
6127	complete	English	5	Yes, I agree to participate	Manitoba	SK/MN	18 to 29 years	18-39	Woman	Female	0	worried	I have continued working, but now I am working from home instead of my usual loc	No change	Somewhat worried	3	0	Drink slightly more alcohol	0	No change	Rarely or none of the time (less than 1 day)	Some or a little of the time (1-2 days)	Some or a little of the time (1-2 days)	2	Live with others	0	0	0	No Kids	80-119k	Urban area	Several days	Several days	Several days	Several days	Several days	Several days	Several days	7	no	3	no/nondrinker	no	0	0	0	1	University degree/diploma	Married/living with partner
6549	complete	English	5	Yes, I agree to participate	Ontario	ON	18 to 29 years	18-39	Man	Male	0	worried	No change to work	No change	Somewhat worried	0		Drink much less alcohol	0	Much less	Most or all of the time (5-7 days)	Most or all of the time (5-7 days)	Rarely or none of the time (less than 1 day)	4	Live with others	0	0	0	No Kids	120k+	Rural area	Nearly every day	Nearly every day	Nearly every day	Nearly every day	Nearly every day	Nearly every day	Nearly every day	21	yes,10+	0	no/nondrinker	no	0	0	0	1	College degree/diploma	Married/living with partner
4051	complete	English	5	Yes, I agree to participate	Ontario	ON	50 to 59 years	40-59	Man	Male	1	worried	I have continued working, but now I am working from home instead of my usual loc	Increased somewhat	Very worried	2	5	Drink slightly less alcohol	0	No change	Some or a little of the time (1-2 days)	Some or a little of the time (1-2 days)	Occasionally or a moderate amount of the time (3-4 days)	2	Live with others	0	0	0	No Kids		Urban area	Several days	Over half the days	Over half the days	Over half the days	Over half the days	Over half the days	Over half the days	13	yes,10+	2	Heavy driking	no	0	0	0	1	University degree/diploma	Married/living with partner
6074	complete	English	5	Yes, I agree to participate	Alberta	AB	30 to 39 years	18-39	Man	Male	1	worried	No change to work	No change	Somewhat worried	1	1	No change	0	No change	Some or a little of the time (1-2 days)	Rarely or none of the time (less than 1 day)	Some or a little of the time (1-2 days)	1	Live alone				No Kids	40-79k	Urban area	Not at all	Not at all	Not at all	Not at all	Not at all	Not at all	Not at all	0	no	1	Heavy driking	no	1	1	1	0	University degree/diploma	Not married/Single
583	complete	English	5	Yes, I agree to participate	British Columbia	BC	50 to 59 years	40-59	Woman	Female	0	not worried	No change to work	No change	Somewhat worried	0		No change	0	No change	Rarely or none of the time (less than 1 day)	Rarely or none of the time (less than 1 day)	Occasionally or a moderate amount of the time (3-4 days)	2	Live with others	0	0	0	No Kids		Urban area	Several days	Not at all	Not at all	Several days	Not at all	Several days	Several days	4	no	0	no/nondrinker	no	0	0	0	1	University degree/diploma	Not married/Single
1240	complete	English	5	Yes, I agree to participate	Ontario	ON	60 to 69 years	60+	Woman	Female	0	worried	No change to work		Somewhat worried	0		No change	0	No change	Rarely or none of the time (less than 1 day)	Rarely or none of the time (less than 1 day)	Occasionally or a moderate amount of the time (3-4 days)	2	Live with others	0	0	0	No Kids		Rural area	Several days	Several days	Several days	Several days	Not at all	Not at all	Not at all	4	no	0	no/nondrinker	no	0	0	0	1	University degree/diploma	Married/living with partner
1026	complete	English	5	Yes, I agree to participate	Newfoundland and Labrador	QC/ATL	50 to 59 years	40-59	Man	Male	0	worried	No change to work	Decreased somewhat	Somewhat worried	2	6	No change	0		Rarely or none of the time (less than 1 day)	Rarely or none of the time (less than 1 day)	Rarely or none of the time (less than 1 day)	1	Live alone				No Kids		Rural area	Not at all	Not at all	Not at all	Not at all	Not at all	Not at all	Not at all	0	no	2	Heavy driking	no	1	1	1	0	High school or less	Not married/Single
1468	complete	English	5	Yes, I agree to participate	British Columbia	BC	70 years and over	60+	Man	Male	0	not worried	No change to work		Not very worried	0		No change	0	No change	Rarely or none of the time (less than 1 day)	Rarely or none of the time (less than 1 day)	Most or all of the time (5-7 days)	2	Live with others	0	0	0	No Kids	40-79k	Suburban area	Not at all	Not at all	Not at all	Not at all	Not at all	Not at all	Not at all	0	no	0	no/nondrinker	no	0	0	0	1	Some post-secondary	Married/living with partner
2228	complete	English	5	Yes, I agree to participate	British Columbia	BC	30 to 39 years	18-39	Woman	Female	1	worried	No change to work	No change	Not at all worried	0		No change	0	No change	Some or a little of the time (1-2 days)	Rarely or none of the time (less than 1 day)	Some or a little of the time (1-2 days)						No Kids	120k+	Suburban area	Over half the days	Several days	Several days	Several days	Not at all	Over half the days	Several days	8	no	0	no/nondrinker	no	1	1	1	0	College degree/diploma	Married/living with partner
4502	complete	English	5	Yes, I agree to participate	Ontario	ON	50 to 59 years	40-59	Man	Male	1	not worried	No change to work	Increased somewhat	Not very worried	0		No change	0	No change	Rarely or none of the time (less than 1 day)	Rarely or none of the time (less than 1 day)	Most or all of the time (5-7 days)	1	Live alone				No Kids	Less than 40k	Suburban area	Not at all	Not at all	Not at all	Not at all	Not at all	Not at all	Not at all	0	no	0	no/nondrinker	no	1	1	1	0	University degree/diploma	Divorced/Separated/Widowed
5447	complete	English	5	Yes, I agree to participate	Manitoba	SK/MN	60 to 69 years	60+	Woman	Female	0	worried	Other	No change	Somewhat worried	0		No change	0	No change	Some or a little of the time (1-2 days)	Rarely or none of the time (less than 1 day)	Occasionally or a moderate amount of the time (3-4 days)	1	Live alone				No Kids		Suburban area	Not at all	Not at all	Not at all	Not at all	Not at all	Not at all	Not at all	0	no	0	no/nondrinker	no	1	1	1	0	College degree/diploma	Divorced/Separated/Widowed
2407	complete	English	5	Yes, I agree to participate	Quebec	QC/ATL	40 to 49 years	40-59	Woman	Female	1	worried	I have continued working, but now I am working from home instead of my usual loc	No change	Not very worried	0		No change	0	No change	Rarely or none of the time (less than 1 day)	Some or a little of the time (1-2 days)	Rarely or none of the time (less than 1 day)	2	Live with others	0	0	0	No Kids	80-119k	Suburban area	Not at all	Not at all	Several days	Several days	Several days	Several days	Not at all	4	no	0	no/nondrinker	no	0	0	0	1	University degree/diploma	Not married/Single
4989	complete	English	5	Yes, I agree to participate	British Columbia	BC	30 to 39 years	18-39	Woman	Female	1	worried	I am not currently working, or I have been laid off/let go, due to the pandemic		Very worried	0		No change	0	No change	Occasionally or a moderate amount of the time (3-4 days)	Occasionally or a moderate amount of the time (3-4 days)	Most or all of the time (5-7 days)	3	Live with others	1	0	0	Kids	120k+	Urban area	Nearly every day	Nearly every day	Nearly every day	Nearly every day	Nearly every day	Nearly every day	Over half the days	20	yes,10+	0	no/nondrinker	no	1	0	0	0	University degree/diploma	Married/living with partner
5779	complete	English	5	Yes, I agree to participate	Manitoba	SK/MN	70 years and over	60+	Man	Male	1	not worried	No change to work		Somewhat worried	7	0	No change	0	No change	Rarely or none of the time (less than 1 day)	Rarely or none of the time (less than 1 day)	Some or a little of the time (1-2 days)	2	Live with others				No Kids	40-79k	Rural area	Not at all	Not at all	Not at all	Not at all	Not at all	Not at all	Not at all	0	no	7	no/nondrinker	no	1	1	1	0	High school or less	Married/living with partner
6201	complete	English	5	Yes, I agree to participate	Ontario	ON	40 to 49 years	40-59	Man	Male	1	not worried	No change to work	No change	Somewhat worried	7	0	Drink much more alcohol	0	No change	Rarely or none of the time (less than 1 day)	Rarely or none of the time (less than 1 day)	Some or a little of the time (1-2 days)	5	Live with others	0	1	0	Kids	120k+	Urban area	Not at all	Not at all	Not at all	Not at all	Not at all	Not at all	Not at all	0	no	7	no/nondrinker	no	0	1	0	0	College degree/diploma	Married/living with partner
1105	complete	English	5	Yes, I agree to participate	Quebec	QC/ATL	40 to 49 years	40-59	Woman	Female	1	worried	No change to work	Decreased a lot	Very worried	7	0	No change	0	No change	Rarely or none of the time (less than 1 day)	Rarely or none of the time (less than 1 day)	Some or a little of the time (1-2 days)	4	Live with others	0	0	2	Kids	40-79k	Urban area	Several days	Several days	Several days	Several days	Several days	Several days	Several days	7	no	7	no/nondrinker	no	0	0	1	0	College degree/diploma	Married/living with partner
2624	complete	English	5	Yes, I agree to participate	Alberta	AB	30 to 39 years	18-39	Woman	Female	1	worried	No change to work	Decreased a lot	Very worried	0		No change	0	No change	Most or all of the time (5-7 days)	Most or all of the time (5-7 days)	Occasionally or a moderate amount of the time (3-4 days)	4	Live with others	1	0	0	Kids	80-119k	Urban area	Nearly every day	Over half the days	Nearly every day	Nearly every day	Nearly every day	Nearly every day	Nearly every day	20	yes,10+	0	no/nondrinker	no	1	0	0	0	Some post-secondary	Married/living with partner
4455	complete	English	5	Yes, I agree to participate	Ontario	ON	60 to 69 years	60+	Woman	Female	0	worried	I am not currently working, or I have been laid off/let go, due to the pandemic		Very worried	2	0	No change	0	No change	Some or a little of the time (1-2 days)	Rarely or none of the time (less than 1 day)	Occasionally or a moderate amount of the time (3-4 days)	2	Live with others	0	0	0	No Kids	80-119k	Suburban area	Not at all	Not at all	Several days	Not at all	Not at all	Several days	Not at all	2	no	2	no/nondrinker	no	0	0	0	1	University degree/diploma	Married/living with partner
5551	complete	English	5	Yes, I agree to participate	Ontario	ON	30 to 39 years	18-39	Woman	Female	1	not worried	I have continued working, but now I am working from home instead of my usual loc	No change	Not very worried	3	1	Drink much more alcohol	0	No change	Rarely or none of the time (less than 1 day)	Rarely or none of the time (less than 1 day)	Rarely or none of the time (less than 1 day)	2	Live with others	0	0	0	No Kids	80-119k	Urban area	Several days	Not at all	Not at all	Not at all	Not at all	Not at all	Not at all	1	no	3	Heavy driking	no	0	0	0	1	College degree/diploma	Married/living with partner
2827	complete	English	5	Yes, I agree to participate	Ontario	ON	30 to 39 years	18-39	Man	Male	0	not worried	I have continued working, but now I am working from home instead of my usual loc	No change	Somewhat worried	0		No change	0	No change	Rarely or none of the time (less than 1 day)	Rarely or none of the time (less than 1 day)	Rarely or none of the time (less than 1 day)	1	Live alone				No Kids	40-79k	Suburban area	Several days	Several days	Several days	Several days	Not at all	Not at all	Not at all	4	no	0	no/nondrinker	no	1	1	1	0	University degree/diploma	Not married/Single
138	complete	English	5	Yes, I agree to participate	Ontario	ON	70 years and over	60+	Man	Male	1	worried	No change to work		Somewhat worried	7	1	No change	0		Rarely or none of the time (less than 1 day)	Rarely or none of the time (less than 1 day)	Most or all of the time (5-7 days)	2	Live with others	0	0	0	No Kids	120k+	Suburban area	Not at all	Not at all	Not at all	Not at all	Not at all	Not at all	Not at all	0	no	7	Heavy driking	no	0	0	0	1	University degree/diploma	Married/living with partner
1172	complete	English	5	Yes, I agree to participate	British Columbia	BC	40 to 49 years	40-59	Man	Male	1	worried	I was previously not working/ laid off/let go due to the pandemic, but now I am	Decreased somewhat	Somewhat worried	2	0	No change	0	No change	Some or a little of the time (1-2 days)	Some or a little of the time (1-2 days)	Some or a little of the time (1-2 days)	2	Live with others	0	0	0	No Kids	Less than 40k	Suburban area	Several days	Several days	Several days	Several days	Several days	Several days	Several days	7	no	2	no/nondrinker	no	0	0	0	1	University degree/diploma	Not married/Single
4002	complete	English	5	Yes, I agree to participate	Ontario	ON	18 to 29 years	18-39	Woman	Female	0	worried	I am not currently working, or I have been laid off/let go, due to the pandemic		Very worried	0		No change	0	No change	Occasionally or a moderate amount of the time (3-4 days)	Most or all of the time (5-7 days)	Rarely or none of the time (less than 1 day)	1	Live alone				No Kids	Less than 40k	Urban area	Nearly every day	Nearly every day	Nearly every day	Nearly every day	Over half the days	Over half the days	Nearly every day	19	yes,10+	0	no/nondrinker	no	1	1	1	0	Some post-secondary	Not married/Single
374	complete	English	5	Yes, I agree to participate	Ontario	ON	40 to 49 years	40-59	Man	Male	1	worried	I have continued working, but now I am working from home instead of my usual loc	No change	Somewhat worried	0		No change	0	No change	Rarely or none of the time (less than 1 day)	Rarely or none of the time (less than 1 day)	Most or all of the time (5-7 days)	4	Live with others	0	1	1	Kids	40-79k	Suburban area	Not at all	Not at all	Not at all	Not at all	Not at all	Not at all	Not at all	0	no	0	no/nondrinker	no	0	1	1	0	University degree/diploma	Married/living with partner
2067	complete	English	5	Yes, I agree to participate	Ontario	ON	40 to 49 years	40-59	Man	Male	0	worried	No change to work	No change	Somewhat worried	1	1	No change	0	No change	Rarely or none of the time (less than 1 day)	Rarely or none of the time (less than 1 day)	Occasionally or a moderate amount of the time (3-4 days)	2	Live with others	0	0	0	No Kids	80-119k	Suburban area	Not at all	Not at all	Not at all	Not at all	Not at all	Not at all	Not at all	0	no	1	Heavy driking	no	0	0	0	1	High school or less	Married/living with partner
6175	complete	English	5	Yes, I agree to participate	New Brunswick	QC/ATL	30 to 39 years	18-39	Woman	Female	1	not worried	I have continued working, but now I am working from home instead of my usual loc	Increased a lot	Somewhat worried	0		No change	0	No change	Occasionally or a moderate amount of the time (3-4 days)	Occasionally or a moderate amount of the time (3-4 days)	Some or a little of the time (1-2 days)	2	Live with others	0	0	0	No Kids	40-79k	Suburban area	Nearly every day	Over half the days	Over half the days	Nearly every day	Over half the days	Several days	Not at all	13	yes,10+	0	no/nondrinker	no	0	0	0	1	University degree/diploma	Married/living with partner
106	complete	English	5	Yes, I agree to participate	Ontario	ON	50 to 59 years	40-59	Woman	Female	0	worried	I was previously not working/ laid off/let go due to the pandemic, but now I am	Decreased somewhat	Very worried	0		No change	0	No change	Rarely or none of the time (less than 1 day)	Rarely or none of the time (less than 1 day)	Occasionally or a moderate amount of the time (3-4 days)	4	Live with others	0	0	1	Kids		Suburban area	Several days	Several days	Several days	Not at all	Not at all	Several days	Not at all	4	no	0	no/nondrinker	no	0	0	1	0	Some post-secondary	Married/living with partner
5650	complete	English	5	Yes, I agree to participate	British Columbia	BC	50 to 59 years	40-59	Woman	Female	0	worried	No change to work	No change	Somewhat worried	0		No change	0	No change	Rarely or none of the time (less than 1 day)	Rarely or none of the time (less than 1 day)	Occasionally or a moderate amount of the time (3-4 days)	1	Live alone				No Kids		Suburban area	Not at all	Not at all	Not at all	Not at all	Not at all	Several days	Not at all	1	no	0	no/nondrinker	no	1	1	1	0	University degree/diploma	Divorced/Separated/Widowed
2951	complete	English	5	Yes, I agree to participate	Alberta	AB	30 to 39 years	18-39	Woman	Female	1	worried	No change to work		Somewhat worried	2	1	No change	1	No change	Occasionally or a moderate amount of the time (3-4 days)	Some or a little of the time (1-2 days)	Occasionally or a moderate amount of the time (3-4 days)	3	Live with others	0	1	0	Kids	Less than 40k	Urban area	Over half the days	Several days	Over half the days	Over half the days	Over half the days	Over half the days	Over half the days	13	yes,10+	2	Heavy driking	yes	0	1	0	0	University degree/diploma	Married/living with partner
1556	complete	English	5	Yes, I agree to participate	Alberta	AB	60 to 69 years	60+	Woman	Female	0	worried	No change to work	Decreased somewhat	Somewhat worried	0		No change	0	No change	Rarely or none of the time (less than 1 day)	Some or a little of the time (1-2 days)	Occasionally or a moderate amount of the time (3-4 days)	2	Live with others	0	0	0	No Kids		Urban area	Several days	Several days	Several days	Not at all	Not at all	Not at all	Several days	4	no	0	no/nondrinker	no	0	0	0	1	University degree/diploma	Married/living with partner
3081	complete	English	5	Yes, I agree to participate	Alberta	AB	40 to 49 years	40-59	Man	Male	1	worried	No change to work	No change	Somewhat worried	0			0		Occasionally or a moderate amount of the time (3-4 days)	Some or a little of the time (1-2 days)	Rarely or none of the time (less than 1 day)	3	Live with others	0	0	0	No Kids	Less than 40k	Rural area	Over half the days	Several days	Over half the days	Several days	Over half the days	Over half the days	Several days	11	yes,10+	0	no/nondrinker	no	0	0	0	1	College degree/diploma	Not married/Single
5742	complete	English	5	Yes, I agree to participate	Ontario	ON	50 to 59 years	40-59	Man	Male	0	worried	No change to work	No change	Very worried	7	2	Drink slightly more alcohol	7	Slightly more	Occasionally or a moderate amount of the time (3-4 days)	Some or a little of the time (1-2 days)	Occasionally or a moderate amount of the time (3-4 days)	2	Live with others	0	0	0	No Kids	80-119k	Urban area	Several days	Several days	Several days	Over half the days	Over half the days	Several days	Over half the days	10	yes,10+	7	Heavy driking	yes	0	0	0	1	University degree/diploma	Divorced/Separated/Widowed
1764	complete	English	5	Yes, I agree to participate	Ontario	ON	40 to 49 years	40-59	Man	Male	0	worried	No change to work		Somewhat worried	0		No change	0	No change	Occasionally or a moderate amount of the time (3-4 days)	Most or all of the time (5-7 days)	Rarely or none of the time (less than 1 day)	1	Live alone				No Kids	Less than 40k	Urban area	Several days	Several days	Several days	Several days	Several days	Several days	Several days	7	no	0	no/nondrinker	no	1	1	1	0	College degree/diploma	Not married/Single
2356	complete	English	5	Yes, I agree to participate	Alberta	AB	50 to 59 years	40-59	Woman	Female	0	worried	No change to work		Very worried	0		No change	0	No change	Occasionally or a moderate amount of the time (3-4 days)	Occasionally or a moderate amount of the time (3-4 days)	Some or a little of the time (1-2 days)	2	Live with others	0	0	0	No Kids	Less than 40k	Urban area	Several days	Not at all	Several days	Over half the days	Several days	Several days	Not at all	6	no	0	no/nondrinker	no	0	0	0	1	Some post-secondary	Divorced/Separated/Widowed
2262	complete	English	5	Yes, I agree to participate	Nova Scotia	QC/ATL	60 to 69 years	60+	Man	Male	0	not worried	No change to work	Increased somewhat	Somewhat worried	6	0	Drink slightly more alcohol	0	No change	Rarely or none of the time (less than 1 day)	Some or a little of the time (1-2 days)	Some or a little of the time (1-2 days)	2	Live with others	0	0	0	No Kids	120k+	Rural area	Several days	Not at all	Not at all	Several days	Not at all	Over half the days	Not at all	4	no	6	no/nondrinker	no	0	0	0	1	College degree/diploma	Married/living with partner
1768	complete	English	5	Yes, I agree to participate	Ontario	ON	50 to 59 years	40-59	Man	Male	0	worried	I have continued working, but now I am working from home instead of my usual loc	Increased somewhat	Somewhat worried	7	5	Drink slightly more alcohol	1	No change	Some or a little of the time (1-2 days)	Some or a little of the time (1-2 days)	Occasionally or a moderate amount of the time (3-4 days)	1	Live alone				No Kids		Urban area	Several days	Several days	Several days	Several days	Not at all	Not at all	Not at all	4	no	7	Heavy driking	yes	1	1	1	0	College degree/diploma
562	complete	English	5	Yes, I agree to participate	Nova Scotia	QC/ATL	70 years and over	60+	Woman	Female	1	worried	I am not currently working, or I have been laid off/let go, due to the pandemic		Not very worried	7	0	No change	0	No change	Some or a little of the time (1-2 days)	Some or a little of the time (1-2 days)	Most or all of the time (5-7 days)	1	Live alone				No Kids	40-79k	Rural area	Over half the days	Several days	Several days	Several days	Several days	Several days	Not at all	7	no	7	no/nondrinker	no	1	1	1	0	Some post-secondary	Divorced/Separated/Widowed
4084	complete	English	5	Yes, I agree to participate	Ontario	ON	30 to 39 years	18-39	Man	Male	1	not worried	I have continued working, but now I am working from home instead of my usual loc	No change	Somewhat worried	4	0	Drink slightly more alcohol	0	No change	Rarely or none of the time (less than 1 day)	Rarely or none of the time (less than 1 day)	Some or a little of the time (1-2 days)	2	Live with others	0	0	0	No Kids		Rural area	Not at all	Not at all	Not at all	Not at all	Not at all	Several days	Several days	2	no	4	no/nondrinker	no	0	0	0	1	University degree/diploma	Married/living with partner
2801	complete	English	5	Yes, I agree to participate	Newfoundland and Labrador	QC/ATL	60 to 69 years	60+	Man	Male	0	not worried	No change to work		Somewhat worried	1	0	Drink much less alcohol	1	Much less	Rarely or none of the time (less than 1 day)	Rarely or none of the time (less than 1 day)	Occasionally or a moderate amount of the time (3-4 days)	4	Live with others	0	0	0	No Kids	80-119k	Rural area	Several days	Not at all	Several days	Several days	Not at all	Not at all	Not at all	3	no	1	no/nondrinker	yes	0	0	0	1	University degree/diploma	Married/living with partner
947	complete	English	5	Yes, I agree to participate	New Brunswick	QC/ATL	40 to 49 years	40-59	Woman	Female	1	worried	No change to work	Increased somewhat	Somewhat worried	0		No change	0	No change	Most or all of the time (5-7 days)	Most or all of the time (5-7 days)	Some or a little of the time (1-2 days)	4	Live with others	0	1	0	Kids	40-79k	Rural area	Nearly every day	Nearly every day	Nearly every day	Nearly every day	Nearly every day	Nearly every day	Over half the days	20	yes,10+	0	no/nondrinker	no	0	1	0	0	High school or less	Married/living with partner
151	complete	English	5	Yes, I agree to participate	Ontario	ON	60 to 69 years	60+	Man	Male	0	worried	No change to work	No change	Somewhat worried	0		No change	0	No change	Rarely or none of the time (less than 1 day)	Some or a little of the time (1-2 days)	Some or a little of the time (1-2 days)	2	Live with others	0	0	0	No Kids	Less than 40k	Urban area	Over half the days	Over half the days	Over half the days	Over half the days	Over half the days	Over half the days	Over half the days	14	yes,10+	0	no/nondrinker	no	0	0	0	1	High school or less	Married/living with partner
2438	complete	English	5	Yes, I agree to participate	Ontario	ON	50 to 59 years	40-59	Woman	Female	0	worried	Other	Increased somewhat	Very worried	0			0		Rarely or none of the time (less than 1 day)	Rarely or none of the time (less than 1 day)	Some or a little of the time (1-2 days)	4	Live with others	0	0	0	No Kids	40-79k	Suburban area	Nearly every day	Nearly every day	Nearly every day	Over half the days	Not at all	Over half the days	Over half the days	15	yes,10+	0	no/nondrinker	no	0	0	0	1	Some post-secondary	Married/living with partner
504	complete	English	5	Yes, I agree to participate	Ontario	ON	40 to 49 years	40-59	Man	Male	1	not worried	I have continued working, but now I am working from home instead of my usual loc	Increased somewhat	Somewhat worried	3	0	No change	0	No change	Rarely or none of the time (less than 1 day)	Rarely or none of the time (less than 1 day)	Some or a little of the time (1-2 days)	4	Live with others	1	1	0	Kids	120k+	Urban area	Several days	Not at all	Not at all	Not at all	Not at all	Several days	Not at all	2	no	3	no/nondrinker	no	1	1	0	0	University degree/diploma	Married/living with partner
5084	complete	English	5	Yes, I agree to participate	Alberta	AB	40 to 49 years	40-59	Woman	Female	0	worried	I have continued working, but now I am working from home instead of my usual loc	Decreased somewhat	Somewhat worried	3	3	Drink slightly more alcohol	0	No change	Some or a little of the time (1-2 days)	Some or a little of the time (1-2 days)	Occasionally or a moderate amount of the time (3-4 days)	1	Live alone				No Kids	80-119k	Suburban area	Several days	Several days	Several days	Several days	Several days	Over half the days	Not at all	7	no	3	Heavy driking	no	1	1	1	0	Some post-secondary	Not married/Single
2446	complete	English	5	Yes, I agree to participate	Ontario	ON	60 to 69 years	60+	Woman	Female	0	worried	No change to work	No change	Very worried	0		No change	0	No change	Some or a little of the time (1-2 days)	Rarely or none of the time (less than 1 day)	Occasionally or a moderate amount of the time (3-4 days)	1	Live alone				No Kids		Rural area	Several days	Several days	Several days	Several days	Over half the days	Several days	Several days	8	no	0	no/nondrinker	no	1	1	1	0	High school or less	Divorced/Separated/Widowed
5218	complete	English	5	Yes, I agree to participate	Ontario	ON	60 to 69 years	60+	Man	Male	0	worried	I am not currently working, or I have been laid off/let go, due to the pandemic		Very worried	2	0	No change	0	No change	Occasionally or a moderate amount of the time (3-4 days)	Rarely or none of the time (less than 1 day)	Rarely or none of the time (less than 1 day)	2	Live with others	0	0	0	No Kids	Less than 40k	Suburban area	Not at all	Nearly every day	Nearly every day	Nearly every day	Nearly every day	Nearly every day	Over half the days	17	yes,10+	2	no/nondrinker	no	0	0	0	1	Some post-secondary	Married/living with partner
606	complete	English	5	Yes, I agree to participate	Alberta	AB	50 to 59 years	40-59	Woman	Female	0	worried	No change to work		Somewhat worried	3	0	No change	0	No change	Rarely or none of the time (less than 1 day)	Rarely or none of the time (less than 1 day)	Most or all of the time (5-7 days)	2	Live with others	0	0	0	No Kids	80-119k	Rural area	Not at all	Not at all	Not at all	Several days	Several days	Not at all	Not at all	2	no	3	no/nondrinker	no	0	0	0	1	High school or less	Married/living with partner
632	complete	English	5	Yes, I agree to participate	Ontario	ON	70 years and over	60+	Man	Male	0	not worried	No change to work	No change	Somewhat worried	0		No change	0	No change	Some or a little of the time (1-2 days)	Some or a little of the time (1-2 days)	Some or a little of the time (1-2 days)	1	Live alone				No Kids	120k+	Urban area	Several days	Not at all	Not at all	Several days	Not at all	Several days	Not at all	3	no	0	no/nondrinker	no	1	1	1	0	University degree/diploma	Divorced/Separated/Widowed
1058	complete	English	5	Yes, I agree to participate	Ontario	ON	50 to 59 years	40-59	Man	Male	0	worried	No change to work	Increased somewhat	Not very worried	0		No change	0	No change	Rarely or none of the time (less than 1 day)	Rarely or none of the time (less than 1 day)	Occasionally or a moderate amount of the time (3-4 days)	5	Live with others	0	0	0	No Kids	80-119k	Urban area	Not at all	Not at all	Not at all	Not at all	Not at all	Not at all	Not at all	0	no	0	no/nondrinker	no	0	0	0	1	University degree/diploma	Married/living with partner
2097	complete	English	5	Yes, I agree to participate	Ontario	ON	30 to 39 years	18-39	Man	Male	0	worried	I was previously not working/ laid off/let go due to the pandemic, but now I am	Decreased somewhat	Not very worried	2	0	No change	0	No change	Some or a little of the time (1-2 days)	Rarely or none of the time (less than 1 day)	Occasionally or a moderate amount of the time (3-4 days)	4	Live with others	2	0	0	Kids	120k+	Suburban area	Several days	Not at all	Not at all	Several days	Not at all	Over half the days	Not at all	4	no	2	no/nondrinker	no	1	0	0	0	University degree/diploma	Married/living with partner
3395	complete	English	5	Yes, I agree to participate	Ontario	ON	50 to 59 years	40-59	Man	Male	0	not worried	No change to work	No change	Very worried	0		No change	2	Much more	Most or all of the time (5-7 days)	Rarely or none of the time (less than 1 day)	Rarely or none of the time (less than 1 day)	2	Live with others	0	1	0	Kids	Less than 40k	Urban area	Nearly every day	Several days	Several days	Several days	Nearly every day	Several days	Several days	11	yes,10+	0	no/nondrinker	yes	0	1	0	0	University degree/diploma	Married/living with partner
4282	complete	English	5	Yes, I agree to participate	Alberta	AB	40 to 49 years	40-59	Woman	Female	1	worried	I was working from home due to the pandemic, but now I am back working at my usu	Decreased somewhat	Not very worried	0		Drink much less alcohol	0	No change	Some or a little of the time (1-2 days)	Occasionally or a moderate amount of the time (3-4 days)	Rarely or none of the time (less than 1 day)	1	Live alone				No Kids	40-79k	Urban area	Several days	Over half the days	Several days	Over half the days	Several days	Over half the days	Several days	10	yes,10+	0	no/nondrinker	no	1	1	1	0	High school or less	Not married/Single
1547	complete	English	5	Yes, I agree to participate	Nova Scotia	QC/ATL	70 years and over	60+	Woman	Female	1	worried	No change to work		Somewhat worried	2	0	No change	0	No change	Some or a little of the time (1-2 days)	Some or a little of the time (1-2 days)	Some or a little of the time (1-2 days)	1	Live alone				No Kids		Suburban area	Not at all	Not at all	Several days	Several days	Not at all	Not at all	Not at all	2	no	2	no/nondrinker	no	1	1	1	0	University degree/diploma	Divorced/Separated/Widowed
1502	complete	English	5	Yes, I agree to participate	Alberta	AB	40 to 49 years	40-59	Man	Male	1	worried	No change to work	Decreased somewhat	Very worried	0		No change	0	No change	Some or a little of the time (1-2 days)	Some or a little of the time (1-2 days)	Most or all of the time (5-7 days)	1	Live alone				No Kids	40-79k	Urban area	Several days	Several days	Several days	Several days	Several days	Several days	Several days	7	no	0	no/nondrinker	no	1	1	1	0	College degree/diploma	Divorced/Separated/Widowed
4563	complete	English	5	Yes, I agree to participate	Alberta	AB	60 to 69 years	60+	Woman	Female	1	worried	No change to work		Somewhat worried	4	0	No change	0	No change	Rarely or none of the time (less than 1 day)	Rarely or none of the time (less than 1 day)	Occasionally or a moderate amount of the time (3-4 days)	2	Live with others	0	0	0	No Kids		Urban area	Not at all	Several days	Several days	Not at all	Not at all	Not at all	Several days	3	no	4	no/nondrinker	no	0	0	0	1	College degree/diploma	Married/living with partner
348	complete	English	5	Yes, I agree to participate	Ontario	ON	30 to 39 years	18-39	Man	Male	1	not worried	I am not currently working, or I have been laid off/let go, due to the pandemic		Not very worried	0		No change	0	No change	Rarely or none of the time (less than 1 day)	Rarely or none of the time (less than 1 day)	Rarely or none of the time (less than 1 day)	1	Live alone				No Kids	Less than 40k	Urban area	Not at all	Not at all	Not at all	Not at all	Not at all	Not at all	Not at all	0	no	0	no/nondrinker	no	1	1	1	0	University degree/diploma	Not married/Single
558	complete	English	5	Yes, I agree to participate	Ontario	ON	50 to 59 years	40-59	Man	Male	0	worried	Other	No change	Very worried	1	0	No change	0	No change	Some or a little of the time (1-2 days)	Some or a little of the time (1-2 days)	Most or all of the time (5-7 days)	2	Live with others	0	0	0	No Kids	80-119k	Urban area	Not at all	Not at all	Not at all	Not at all	Not at all	Not at all	Not at all	0	no	1	no/nondrinker	no	0	0	0	1	College degree/diploma	Married/living with partner
2468	complete	English	5	Yes, I agree to participate	Alberta	AB	60 to 69 years	60+	Man	Male	0	worried	No change to work		Very worried	0		No change	0	No change	Most or all of the time (5-7 days)	Most or all of the time (5-7 days)	Rarely or none of the time (less than 1 day)	1	Live alone				No Kids	40-79k	Urban area	Nearly every day	Nearly every day	Nearly every day	Nearly every day	Not at all	Nearly every day	Nearly every day	18	yes,10+	0	no/nondrinker	no	1	1	1	0	University degree/diploma	Not married/Single
4750	complete	English	5	Yes, I agree to participate	Ontario	ON	18 to 29 years	18-39	Woman	Female	0	not worried	No change to work	No change	Somewhat worried	1	0	No change	0	No change	Some or a little of the time (1-2 days)	Some or a little of the time (1-2 days)	Some or a little of the time (1-2 days)	4	Live with others	0	0	1	Kids	Less than 40k	Urban area	Several days	Several days	Several days	Several days	Not at all	Several days	Several days	6	no	1	no/nondrinker	no	0	0	1	0	College degree/diploma	Not married/Single
2015	complete	English	5	Yes, I agree to participate	Ontario	ON	18 to 29 years	18-39	Man	Male	0	not worried	No change to work	No change	Not very worried	7	3	Drink slightly more alcohol	4	Much less	Some or a little of the time (1-2 days)	Some or a little of the time (1-2 days)	Rarely or none of the time (less than 1 day)	2	Live with others	0	0	0	No Kids	120k+	Urban area	Several days	Not at all	Several days	Over half the days	Over half the days	Over half the days	Not at all	8	no	7	Heavy driking	yes	0	0	0	1	University degree/diploma	Married/living with partner
3816	complete	English	5	Yes, I agree to participate	British Columbia	BC	30 to 39 years	18-39	Man	Male	1	not worried	I was previously not working/ laid off/let go due to the pandemic, but now I am	Decreased somewhat	Not very worried	0		No change	0	No change	Rarely or none of the time (less than 1 day)	Some or a little of the time (1-2 days)	Occasionally or a moderate amount of the time (3-4 days)	2	Live with others	0	0	0	No Kids	120k+	Suburban area	Not at all	Not at all	Not at all	Not at all	Not at all	Not at all	Not at all	0	no	0	no/nondrinker	no	0	0	0	1	College degree/diploma	Not married/Single
3332	complete	English	5	Yes, I agree to participate	British Columbia	BC	50 to 59 years	40-59	Woman	Female	0	not worried	No change to work	No change	Not very worried	0		No change	0	No change	Rarely or none of the time (less than 1 day)	Rarely or none of the time (less than 1 day)	Most or all of the time (5-7 days)	1	Live alone				No Kids	120k+	Urban area	Not at all	Not at all	Not at all	Not at all	Not at all	Not at all	Not at all	0	no	0	no/nondrinker	no	1	1	1	0	University degree/diploma	Divorced/Separated/Widowed
101	complete	English	5	Yes, I agree to participate	New Brunswick	QC/ATL	40 to 49 years	40-59	Man	Male	0	not worried	I have continued working, but now I am working from home instead of my usual loc	No change	Not very worried	5	5	Drink slightly more alcohol	0	No change	Rarely or none of the time (less than 1 day)	Some or a little of the time (1-2 days)	Most or all of the time (5-7 days)	1	Live alone				No Kids	40-79k	Urban area	Not at all	Not at all	Not at all	Not at all	Not at all	Not at all	Not at all	0	no	5	Heavy driking	no	1	1	1	0	College degree/diploma	Not married/Single
246	complete	English	5	Yes, I agree to participate	Alberta	AB	70 years and over	60+	Man	Male	0	not worried	No change to work		Not very worried	0		No change	0	No change	Rarely or none of the time (less than 1 day)	Some or a little of the time (1-2 days)	Most or all of the time (5-7 days)	1	Live alone				No Kids	120k+	Urban area	Not at all	Not at all	Not at all	Not at all	Not at all	Several days	Not at all	1	no	0	no/nondrinker	no	1	1	1	0	University degree/diploma	Not married/Single
5746	complete	English	5	Yes, I agree to participate	Ontario	ON	18 to 29 years	18-39	Man	Male	0	not worried	No change to work	No change	Somewhat worried	2	0	Drink slightly less alcohol	7	No change	Some or a little of the time (1-2 days)	Rarely or none of the time (less than 1 day)	Some or a little of the time (1-2 days)	2	Live with others				No Kids	40-79k	Urban area	Several days	Several days	Several days	Over half the days	Several days	Over half the days	Several days	9	no	2	no/nondrinker	yes	1	1	1	0	College degree/diploma	Married/living with partner
2541	complete	English	5	Yes, I agree to participate	Manitoba	SK/MN	70 years and over	60+	Man	Male	0	not worried	No change to work		Not very worried	0		No change	0	No change	Rarely or none of the time (less than 1 day)	Rarely or none of the time (less than 1 day)	Rarely or none of the time (less than 1 day)	2	Live with others	0	0	0	No Kids	120k+	Suburban area	Not at all	Not at all	Not at all	Not at all	Not at all	Not at all	Not at all	0	no	0	no/nondrinker	no	0	0	0	1	University degree/diploma	Married/living with partner
6205	complete	English	5	Yes, I agree to participate	Ontario	ON	18 to 29 years	18-39	Man	Male	0	worried	I have continued working, but now I am working from home instead of my usual loc	No change	Somewhat worried	0		Drink slightly less alcohol	0	No change	Some or a little of the time (1-2 days)	Occasionally or a moderate amount of the time (3-4 days)	Occasionally or a moderate amount of the time (3-4 days)	2	Live with others	0	0	0	No Kids		Urban area	Several days	Several days	Several days	Several days	Not at all	Not at all	Over half the days	6	no	0	no/nondrinker	no	0	0	0	1	University degree/diploma	Not married/Single
2292	complete	English	5	Yes, I agree to participate	Nova Scotia	QC/ATL	70 years and over	60+	Woman	Female	0	not worried	No change to work		Not very worried	0		No change	0	No change	Rarely or none of the time (less than 1 day)	Some or a little of the time (1-2 days)	Most or all of the time (5-7 days)	1	Live alone				No Kids	Less than 40k	Suburban area	Not at all	Not at all	Not at all	Not at all	Not at all	Not at all	Not at all	0	no	0	no/nondrinker	no	1	1	1	0	University degree/diploma	Divorced/Separated/Widowed
1250	complete	English	5	Yes, I agree to participate	Ontario	ON	40 to 49 years	40-59	Man	Male	1	worried	I have continued working, but now I am working from home instead of my usual loc	No change	Very worried	0		No change	0	No change	Some or a little of the time (1-2 days)	Some or a little of the time (1-2 days)	Some or a little of the time (1-2 days)	4	Live with others	0	0	1	Kids	120k+	Suburban area	Not at all	Several days	Several days	Several days	Not at all	Several days	Not at all	4	no	0	no/nondrinker	no	0	0	1	0	University degree/diploma	Married/living with partner
5413	complete	English	5	Yes, I agree to participate	Alberta	AB	18 to 29 years	18-39	Man	Male	1	worried	I am not currently working, or I have been laid off/let go, due to the pandemic		Very worried	7	2	Drink much more alcohol	0		Most or all of the time (5-7 days)	Most or all of the time (5-7 days)	Most or all of the time (5-7 days)	5	Live with others	0	0	0	No Kids	Less than 40k	Rural area	Nearly every day	Nearly every day	Nearly every day	Nearly every day	Nearly every day	Nearly every day	Nearly every day	21	yes,10+	7	Heavy driking	no	0	0	0	1	High school or less	Not married/Single
5326	complete	English	5	Yes, I agree to participate	British Columbia	BC	70 years and over	60+	Woman	Female	0	not worried	Other	No change	Not at all worried	0		No change	0	No change	Rarely or none of the time (less than 1 day)	Some or a little of the time (1-2 days)	Most or all of the time (5-7 days)	1	Live alone				No Kids	40-79k	Rural area	Not at all	Not at all	Not at all	Not at all	Not at all	Not at all	Not at all	0	no	0	no/nondrinker	no	1	1	1	0	Some post-secondary	Divorced/Separated/Widowed
1258	complete	English	5	Yes, I agree to participate	British Columbia	BC	18 to 29 years	18-39	Woman	Female	0	worried	No change to work	No change	Not very worried	0		Drink much less alcohol	0	No change	Some or a little of the time (1-2 days)	Some or a little of the time (1-2 days)	Rarely or none of the time (less than 1 day)	2	Live with others	0	0	0	No Kids	Less than 40k	Suburban area	Several days	Several days	Several days	Nearly every day	Nearly every day	Several days	Not at all	10	yes,10+	0	no/nondrinker	no	0	0	0	1	University degree/diploma	Married/living with partner
3043	complete	English	5	Yes, I agree to participate	Ontario	ON	18 to 29 years	18-39	Man	Male	0	not worried	I have continued working, but now I am working from home instead of my usual loc	Decreased somewhat	Not at all worried	0		Drink slightly less alcohol	7	Much more	Some or a little of the time (1-2 days)	Most or all of the time (5-7 days)	Occasionally or a moderate amount of the time (3-4 days)	2	Live with others	0	0	0	No Kids	80-119k	Urban area	Over half the days	Over half the days	Several days	Nearly every day	Not at all	Not at all	Not at all	8	no	0	no/nondrinker	yes	0	0	0	1	University degree/diploma	Not married/Single
487	complete	English	5	Yes, I agree to participate	British Columbia	BC	30 to 39 years	18-39	Woman	Female	1	worried	I am not currently working, or I have been laid off/let go, due to the pandemic		Very worried	0		No change	0	No change	Occasionally or a moderate amount of the time (3-4 days)	Occasionally or a moderate amount of the time (3-4 days)	Some or a little of the time (1-2 days)	1	Live alone				No Kids	Less than 40k	Urban area	Several days	Over half the days	Over half the days	Several days	Not at all	Several days	Several days	8	no	0	no/nondrinker	no	1	1	1	0	High school or less	Divorced/Separated/Widowed
5558	complete	English	5	Yes, I agree to participate	Ontario	ON	50 to 59 years	40-59	Woman	Female	0	worried	I have continued working, but now I am working from home instead of my usual loc	Increased a lot	Somewhat worried	3	1	Drink slightly more alcohol	0	No change	Some or a little of the time (1-2 days)	Rarely or none of the time (less than 1 day)	Rarely or none of the time (less than 1 day)	2	Live with others	0	0	0	No Kids		Rural area	Over half the days	Several days	Several days	Several days	Not at all	Several days	Several days	7	no	3	Heavy driking	no	0	0	0	1	High school or less	Married/living with partner
6045	complete	English	5	Yes, I agree to participate	Ontario	ON	30 to 39 years	18-39	Woman	Female	1	worried	I have continued working, but now I am working from home instead of my usual loc	No change	Somewhat worried	3	3	No change	0	No change	Rarely or none of the time (less than 1 day)	Rarely or none of the time (less than 1 day)	Rarely or none of the time (less than 1 day)	2	Live with others	0	0	0	No Kids	80-119k	Suburban area	Several days	Not at all	Not at all	Not at all	Not at all	Not at all	Not at all	1	no	3	Heavy driking	no	0	0	0	1	University degree/diploma	Married/living with partner
4699	complete	English	5	Yes, I agree to participate	Ontario	ON	40 to 49 years	40-59	Man	Male	0	worried	I have continued working, but now I am working from home instead of my usual loc	No change	Somewhat worried	0		Drink much less alcohol	0		Rarely or none of the time (less than 1 day)	Rarely or none of the time (less than 1 day)	Some or a little of the time (1-2 days)	2	Live with others	0	0	0	No Kids	120k+	Suburban area	Not at all	Not at all	Several days	Several days	Not at all	Several days	Not at all	3	no	0	no/nondrinker	no	0	0	0	1	College degree/diploma	Married/living with partner
2392	complete	English	5	Yes, I agree to participate	Ontario	ON	60 to 69 years	60+	Man	Male	1	worried	I have continued working, but now I am working from home instead of my usual loc	No change	Somewhat worried	3	0	No change	0	No change	Rarely or none of the time (less than 1 day)	Some or a little of the time (1-2 days)	Rarely or none of the time (less than 1 day)	2	Live with others	0	0	0	No Kids	120k+	Urban area	Not at all	Not at all	Not at all	Not at all	Not at all	Several days	Not at all	1	no	3	no/nondrinker	no	0	0	0	1	University degree/diploma	Married/living with partner
6723	complete	English	5	Yes, I agree to participate	Saskatchewan	SK/MN	50 to 59 years	40-59	Woman	Female	0	worried	I am not currently working, or I have been laid off/let go, due to the pandemic		Somewhat worried	4	4	No change	0	No change	Rarely or none of the time (less than 1 day)	Rarely or none of the time (less than 1 day)	Occasionally or a moderate amount of the time (3-4 days)	2	Live with others	0	0	0	No Kids	120k+	Rural area	Nearly every day	Several days	Several days	Over half the days	Several days	Several days	Several days	10	yes,10+	4	Heavy driking	no	0	0	0	1	Some post-secondary	Married/living with partner
5232	complete	English	5	Yes, I agree to participate	British Columbia	BC	60 to 69 years	60+	Man	Male	1	worried	No change to work		Not very worried	7	0	Drink slightly more alcohol	0	No change	Some or a little of the time (1-2 days)	Rarely or none of the time (less than 1 day)	Most or all of the time (5-7 days)	2	Live with others	0	0	0	No Kids	80-119k	Urban area	Not at all	Not at all	Not at all	Not at all	Not at all	Not at all	Not at all	0	no	7	no/nondrinker	no	0	0	0	1	University degree/diploma	Married/living with partner
2334	complete	English	5	Yes, I agree to participate	Ontario	ON	60 to 69 years	60+	Man	Male	0	worried	I was working from home due to the pandemic, but now I am back working at my usu	Decreased somewhat	Very worried	0		Drink much less alcohol	0	Much less	Occasionally or a moderate amount of the time (3-4 days)	Occasionally or a moderate amount of the time (3-4 days)	Some or a little of the time (1-2 days)	5	Live with others	0	1	0	Kids	120k+	Suburban area	Several days	Several days	Over half the days	Over half the days	Several days	Over half the days	Several days	10	yes,10+	0	no/nondrinker	no	0	1	0	0	University degree/diploma	Married/living with partner
4963	complete	English	5	Yes, I agree to participate	Saskatchewan	SK/MN	30 to 39 years	18-39	Man	Male	0	worried	I am not currently working, or I have been laid off/let go, due to the pandemic		Somewhat worried	0		No change	7	Slightly more	Occasionally or a moderate amount of the time (3-4 days)	Occasionally or a moderate amount of the time (3-4 days)	Some or a little of the time (1-2 days)	3	Live with others	0	0	0	No Kids	Less than 40k	Urban area	Over half the days	Several days	Nearly every day	Several days	Several days	Several days	Several days	10	yes,10+	0	no/nondrinker	yes	0	0	0	1	College degree/diploma	Not married/Single
6324	complete	English	5	Yes, I agree to participate	British Columbia	BC	30 to 39 years	18-39	Woman	Female	0	worried	No change to work		Somewhat worried	0		No change	0	Much less	Most or all of the time (5-7 days)	Most or all of the time (5-7 days)	Some or a little of the time (1-2 days)	3	Live with others	1	0	0	Kids	80-119k	Urban area	Nearly every day	Over half the days	Nearly every day	Nearly every day	Over half the days	Nearly every day	Over half the days	18	yes,10+	0	no/nondrinker	no	1	0	0	0	University degree/diploma	Married/living with partner
6861	complete	English	5	Yes, I agree to participate	New Brunswick	QC/ATL	18 to 29 years	18-39	Woman	Female	0	worried	I was previously not working/ laid off/let go due to the pandemic, but now I am	Decreased somewhat	Somewhat worried	0		No change	0	No change	Occasionally or a moderate amount of the time (3-4 days)	Occasionally or a moderate amount of the time (3-4 days)	Some or a little of the time (1-2 days)	5	Live with others	0	0	1	Kids		Urban area	Nearly every day	Nearly every day	Nearly every day	Over half the days	Several days	Nearly every day	Several days	16	yes,10+	0	no/nondrinker	no	0	0	1	0	University degree/diploma	Not married/Single
2847	complete	English	5	Yes, I agree to participate	British Columbia	BC	50 to 59 years	40-59	Man	Male	0	not worried	I have continued working, but now I am working from home instead of my usual loc	No change	Not very worried	0		No change	0	No change	Rarely or none of the time (less than 1 day)	Rarely or none of the time (less than 1 day)	Occasionally or a moderate amount of the time (3-4 days)	4	Live with others	0	0	1	Kids	120k+	Suburban area	Not at all	Not at all	Not at all	Several days	Not at all	Not at all	Not at all	1	no	0	no/nondrinker	no	0	0	1	0	University degree/diploma	Married/living with partner
6821	complete	English	5	Yes, I agree to participate	Manitoba	SK/MN	30 to 39 years	18-39	Woman	Female	0	worried	I have continued working, but now I am working from home instead of my usual loc	No change	Somewhat worried	2	0	Drink slightly more alcohol	0	No change	Some or a little of the time (1-2 days)	Occasionally or a moderate amount of the time (3-4 days)	Rarely or none of the time (less than 1 day)	1	Live alone				No Kids	40-79k	Rural area	Several days	Not at all	Several days	Over half the days	Not at all	Over half the days	Not at all	6	no	2	no/nondrinker	no	1	1	1	0	University degree/diploma	Not married/Single
5613	complete	English	5	Yes, I agree to participate	Alberta	AB	30 to 39 years	18-39	Man	Male	0	not worried	No change to work	No change	Somewhat worried	3	1	No change	0	No change	Rarely or none of the time (less than 1 day)	Some or a little of the time (1-2 days)	Most or all of the time (5-7 days)	1	Live alone				No Kids	80-119k	Rural area	Not at all	Not at all	Not at all	Not at all	Not at all	Several days	Not at all	1	no	3	Heavy driking	no	1	1	1	0	University degree/diploma	Not married/Single
565	complete	English	5	Yes, I agree to participate	Alberta	AB	40 to 49 years	40-59	Woman	Female	1	worried	Other	Decreased a lot	Somewhat worried	7		Drink slightly more alcohol	0		Rarely or none of the time (less than 1 day)	Rarely or none of the time (less than 1 day)	Some or a little of the time (1-2 days)	5	Live with others	0	0	1	Kids	40-79k	Urban area	Several days	Several days	Several days	Not at all	Not at all	Several days	Not at all	4	no	7	REF	no	0	0	1	0		Married/living with partner
5138	complete	English	5	Yes, I agree to participate	Ontario	ON	30 to 39 years	18-39	Man	Male	0	worried	No change to work	No change	Somewhat worried	0		No change	0	No change	Some or a little of the time (1-2 days)	Some or a little of the time (1-2 days)	Occasionally or a moderate amount of the time (3-4 days)	2	Live with others	0	0	0	No Kids	80-119k	Suburban area	Not at all	Several days	Several days	Over half the days	Several days	Several days	Not at all	6	no	0	no/nondrinker	no	0	0	0	1	University degree/diploma	Divorced/Separated/Widowed
2920	complete	English	5	Yes, I agree to participate	Quebec	QC/ATL	50 to 59 years	40-59	Woman	Female	0	worried	No change to work	Decreased somewhat	Somewhat worried	2	0	No change	0	No change	Rarely or none of the time (less than 1 day)	Rarely or none of the time (less than 1 day)	Rarely or none of the time (less than 1 day)	2	Live with others	0	0	0	No Kids	80-119k	Urban area	Not at all	Not at all	Not at all	Not at all	Not at all	Not at all	Not at all	0	no	2	no/nondrinker	no	0	0	0	1	University degree/diploma	Married/living with partner
6636	complete	English	5	Yes, I agree to participate	Manitoba	SK/MN	30 to 39 years	18-39	Woman	Female	0	not worried	No change to work		Not at all worried	0		No change	0	No change	Rarely or none of the time (less than 1 day)	Some or a little of the time (1-2 days)	Most or all of the time (5-7 days)	1	Live alone				No Kids	40-79k	Urban area	Not at all	Not at all	Not at all	Not at all	Not at all	Not at all	Not at all	0	no	0	no/nondrinker	no	1	1	1	0	University degree/diploma	Not married/Single
2857	complete	English	5	Yes, I agree to participate	British Columbia	BC	40 to 49 years	40-59	Woman	Female	1	worried	No change to work	No change	Very worried	0		No change	0	No change	Most or all of the time (5-7 days)	Rarely or none of the time (less than 1 day)	Rarely or none of the time (less than 1 day)	3	Live with others	0	1	0	Kids	120k+	Urban area	Nearly every day	Nearly every day	Nearly every day	Nearly every day	Nearly every day	Nearly every day	Nearly every day	21	yes,10+	0	no/nondrinker	no	0	1	0	0	University degree/diploma	Married/living with partner
3479	complete	English	5	Yes, I agree to participate	Ontario	ON	50 to 59 years	40-59	Woman	Female	0	not worried	No change to work		Somewhat worried	7	0	Drink much more alcohol	0	No change	Occasionally or a moderate amount of the time (3-4 days)	Some or a little of the time (1-2 days)	Occasionally or a moderate amount of the time (3-4 days)	1	Live alone				No Kids	120k+	Urban area	Over half the days	Over half the days	Over half the days	Several days	Not at all	Several days	Several days	9	no	7	no/nondrinker	no	1	1	1	0	University degree/diploma	Divorced/Separated/Widowed
3758	complete	English	5	Yes, I agree to participate	Ontario	ON	30 to 39 years	18-39	Woman	Female	0	worried	I have continued working, but now I am working from home instead of my usual loc	No change	Very worried	3	0	Drink slightly more alcohol	0	No change	Most or all of the time (5-7 days)	Most or all of the time (5-7 days)	Rarely or none of the time (less than 1 day)	1	Live alone				No Kids	80-119k	Suburban area	Nearly every day	Nearly every day	Nearly every day	Nearly every day	Several days	Several days	Nearly every day	17	yes,10+	3	no/nondrinker	no	1	1	1	0	University degree/diploma	Not married/Single
6238	complete	English	5	Yes, I agree to participate	Quebec	QC/ATL	18 to 29 years	18-39	Man	Male	1	worried	I have continued working, but now I am working from home instead of my usual loc	Increased somewhat	Somewhat worried	0		Drink much less alcohol	0	No change	Occasionally or a moderate amount of the time (3-4 days)	Most or all of the time (5-7 days)	Rarely or none of the time (less than 1 day)	4	Live with others	0	0	0	No Kids	80-119k	Suburban area	Several days	Several days	Several days	Over half the days	Several days	Several days	Over half the days	9	no	0	no/nondrinker	no	0	0	0	1	University degree/diploma	Not married/Single
6189	complete	English	5	Yes, I agree to participate	Ontario	ON	50 to 59 years	40-59	Man	Male	0	not worried	I am not currently working, or I have been laid off/let go, due to the pandemic		Somewhat worried	5	0	No change	0	No change	Some or a little of the time (1-2 days)	Most or all of the time (5-7 days)	Rarely or none of the time (less than 1 day)	1	Live alone				No Kids	80-119k	Rural area	Several days	Several days	Several days	Several days	Several days	Several days	Several days	7	no	5	no/nondrinker	no	1	1	1	0	University degree/diploma	Not married/Single
5141	complete	English	5	Yes, I agree to participate	Ontario	ON	40 to 49 years	40-59	Woman	Female	0	worried	I have continued working, but now I am working from home instead of my usual loc	No change	Very worried	5	3	Drink much more alcohol	0	No change	Most or all of the time (5-7 days)	Most or all of the time (5-7 days)	Rarely or none of the time (less than 1 day)	3	Live with others	1	0	0	Kids	120k+	Suburban area	Nearly every day	Nearly every day	Nearly every day	Nearly every day	Nearly every day	Nearly every day	Nearly every day	21	yes,10+	5	Heavy driking	no	1	0	0	0	University degree/diploma	Married/living with partner
6879	complete	English	5	Yes, I agree to participate	British Columbia	BC	40 to 49 years	40-59	Man	Male	1	not worried	No change to work	No change	Not very worried	1	2	Drink slightly less alcohol	0	No change	Some or a little of the time (1-2 days)	Rarely or none of the time (less than 1 day)	Some or a little of the time (1-2 days)	3	Live with others	0	0	0	No Kids	80-119k	Suburban area	Several days	Not at all	Several days	Several days	Several days	Several days	Not at all	5	no	1	Heavy driking	no	0	0	0	1	University degree/diploma	Divorced/Separated/Widowed
1324	complete	English	5	Yes, I agree to participate	Ontario	ON	30 to 39 years	18-39	Woman	Female	1	not worried	I have continued working, but now I am working from home instead of my usual loc	No change	Not very worried	1	0	No change	1	No change	Rarely or none of the time (less than 1 day)	Some or a little of the time (1-2 days)	Occasionally or a moderate amount of the time (3-4 days)	1	Live alone				No Kids	40-79k	Urban area	Several days	Not at all	Not at all	Not at all	Not at all	Several days	Not at all	2	no	1	no/nondrinker	yes	1	1	1	0	College degree/diploma	Not married/Single
6532	complete	English	5	Yes, I agree to participate	Ontario	ON	30 to 39 years	18-39	Man	Male	0	worried	I am not currently working, or I have been laid off/let go, due to the pandemic		Somewhat worried	1	1	Drink much less alcohol	0	No change	Rarely or none of the time (less than 1 day)	Rarely or none of the time (less than 1 day)	Most or all of the time (5-7 days)	2	Live with others	0	0	0	No Kids	40-79k	Urban area	Over half the days	Several days	Several days	Not at all	Not at all	Several days	Not at all	5	no	1	Heavy driking	no	0	0	0	1	University degree/diploma	Married/living with partner
2660	complete	English	5	Yes, I agree to participate	Ontario	ON	70 years and over	60+	Man	Male	1	worried	No change to work		Not very worried	4	3	No change	0	No change	Rarely or none of the time (less than 1 day)	Occasionally or a moderate amount of the time (3-4 days)	Rarely or none of the time (less than 1 day)	2	Live with others	0	0	0	No Kids	120k+	Urban area	Not at all	Not at all	Not at all	Not at all	Not at all	Not at all	Not at all	0	no	4	Heavy driking	no	0	0	0	1	University degree/diploma	Married/living with partner
136	complete	English	5	Yes, I agree to participate	Ontario	ON	30 to 39 years	18-39	Woman	Female	1	not worried	I have continued working, but now I am working from home instead of my usual loc	No change	Somewhat worried	1	1	No change	0	No change	Rarely or none of the time (less than 1 day)	Rarely or none of the time (less than 1 day)	Most or all of the time (5-7 days)	3	Live with others	0	0	0	No Kids		Suburban area	Not at all	Not at all	Not at all	Not at all	Not at all	Not at all	Not at all	0	no	1	Heavy driking	no	0	0	0	1	University degree/diploma
5859	complete	English	5	Yes, I agree to participate	Manitoba	SK/MN	50 to 59 years	40-59	Woman	Female	1	worried	No change to work	Decreased somewhat	Somewhat worried	2	1	Drink much more alcohol	0		Rarely or none of the time (less than 1 day)	Some or a little of the time (1-2 days)	Occasionally or a moderate amount of the time (3-4 days)	2	Live with others	0	0	0	No Kids	40-79k	Urban area	Several days	Not at all	Not at all	Several days	Not at all	Not at all	Not at all	2	no	2	Heavy driking	no	0	0	0	1	University degree/diploma	Divorced/Separated/Widowed
2222	complete	English	5	Yes, I agree to participate	Quebec	QC/ATL	40 to 49 years	40-59	Woman	Female	0	worried	No change to work	Increased somewhat	Very worried	3	0	No change	0	No change	Occasionally or a moderate amount of the time (3-4 days)	Occasionally or a moderate amount of the time (3-4 days)	Some or a little of the time (1-2 days)	4	Live with others	1	1	0	Kids	120k+	Suburban area	Nearly every day	Over half the days	Nearly every day	Nearly every day	Over half the days	Nearly every day	Over half the days	18	yes,10+	3	no/nondrinker	no	1	1	0	0	University degree/diploma	Married/living with partner
5637	complete	English	5	Yes, I agree to participate	Ontario	ON	18 to 29 years	18-39	Man	Male	0	worried	I have continued working, but now I am working from home instead of my usual loc	Increased a lot	Very worried	6	3	No change	0		Occasionally or a moderate amount of the time (3-4 days)	Some or a little of the time (1-2 days)	Occasionally or a moderate amount of the time (3-4 days)	3	Live with others	0	0	0	No Kids	80-119k	Urban area	Not at all	Several days	Several days	Several days	Several days	Several days	Over half the days	7	no	6	Heavy driking	no	0	0	0	1	University degree/diploma	Not married/Single
902	complete	English	5	Yes, I agree to participate	British Columbia	BC	70 years and over	60+	Man	Male	1	not worried	I have continued working, but now I am working from home instead of my usual loc	Decreased somewhat	Somewhat worried	5	1	Drink much more alcohol	0	No change	Rarely or none of the time (less than 1 day)	Rarely or none of the time (less than 1 day)	Some or a little of the time (1-2 days)	3	Live with others	0	0	0	No Kids	80-119k	Urban area	Several days	Not at all	Not at all	Several days	Several days	Several days	Not at all	4	no	5	Heavy driking	no	0	0	0	1	College degree/diploma	Married/living with partner
3408	complete	English	5	Yes, I agree to participate	Ontario	ON	30 to 39 years	18-39	Man	Male	0	not worried	Other	No change	Very worried	1	0	No change	0	Slightly less	Rarely or none of the time (less than 1 day)	Rarely or none of the time (less than 1 day)	Rarely or none of the time (less than 1 day)	2	Live with others	0	0	0	No Kids	80-119k	Suburban area	Several days	Not at all	Several days	Not at all	Not at all	Not at all	Several days	3	no	1	no/nondrinker	no	0	0	0	1	University degree/diploma	Married/living with partner
4349	complete	English	5	Yes, I agree to participate	Ontario	ON	60 to 69 years	60+	Man	Male	0	worried	No change to work		Very worried	0		No change	0	No change	Rarely or none of the time (less than 1 day)	Some or a little of the time (1-2 days)	Occasionally or a moderate amount of the time (3-4 days)	1	Live alone				No Kids		Urban area	Not at all	Not at all	Not at all	Several days	Over half the days	Not at all	Not at all	3	no	0	no/nondrinker	no	1	1	1	0	University degree/diploma	Married/living with partner
483	complete	English	5	Yes, I agree to participate	Nova Scotia	QC/ATL	50 to 59 years	40-59	Man	Male	1	worried	No change to work		Somewhat worried	0		No change	0	No change	Some or a little of the time (1-2 days)	Some or a little of the time (1-2 days)	Occasionally or a moderate amount of the time (3-4 days)	3	Live with others	0	0	0	No Kids	120k+	Rural area	Several days	Several days	Several days	Several days	Over half the days	Several days	Several days	8	no	0	no/nondrinker	no	0	0	0	1	Some post-secondary	Married/living with partner
2552	complete	English	5	Yes, I agree to participate	Ontario	ON	60 to 69 years	60+	Man	Male	0	worried	I was working from home due to the pandemic, but now I am back working at my usu	Decreased somewhat	Not very worried	4	0	No change	0	No change	Rarely or none of the time (less than 1 day)	Rarely or none of the time (less than 1 day)	Most or all of the time (5-7 days)	3	Live with others	0	0	0	No Kids	120k+	Suburban area	Several days	Not at all	Not at all	Several days	Not at all	Several days	Not at all	3	no	4	no/nondrinker	no	0	0	0	1	University degree/diploma	Married/living with partner
3695	complete	English	5	Yes, I agree to participate	Nova Scotia	QC/ATL	30 to 39 years	18-39	Woman	Female	0	worried	No change to work	Decreased somewhat	Somewhat worried	1	0	No change	1	Slightly more	Most or all of the time (5-7 days)	Occasionally or a moderate amount of the time (3-4 days)	Rarely or none of the time (less than 1 day)	3	Live with others	0	0	0	No Kids	Less than 40k	Urban area	Nearly every day	Nearly every day	Nearly every day	Nearly every day	Several days	Nearly every day	Over half the days	18	yes,10+	1	no/nondrinker	yes	0	0	0	1	University degree/diploma	Not married/Single
2625	complete	English	5	Yes, I agree to participate	British Columbia	BC	60 to 69 years	60+	Man	Male	1	worried	I am not currently working, or I have been laid off/let go, due to the pandemic		Very worried	5	0	No change	0		Some or a little of the time (1-2 days)	Some or a little of the time (1-2 days)	Occasionally or a moderate amount of the time (3-4 days)	2	Live with others				No Kids		Urban area	Over half the days	Several days	Several days	Over half the days	Several days	Several days	Several days	9	no	5	no/nondrinker	no	1	1	1	0	Some post-secondary	Married/living with partner
5875	complete	English	5	Yes, I agree to participate	Manitoba	SK/MN	30 to 39 years	18-39	Man	Male	0	not worried	I have continued working, but now I am working from home instead of my usual loc	No change	Somewhat worried	1	0	Drink slightly less alcohol	0	Much less	Some or a little of the time (1-2 days)	Some or a little of the time (1-2 days)	Some or a little of the time (1-2 days)	1	Live alone				No Kids	40-79k	Urban area	Several days	Not at all	Several days	Several days	Not at all	Several days	Several days	5	no	1	no/nondrinker	no	1	1	1	0	Some post-secondary	Not married/Single
2744	complete	English	5	Yes, I agree to participate	British Columbia	BC	60 to 69 years	60+	Woman	Female	0	not worried	No change to work		Very worried	5	0	Drink slightly more alcohol	0	No change	Rarely or none of the time (less than 1 day)	Rarely or none of the time (less than 1 day)	Rarely or none of the time (less than 1 day)	2	Live with others	0	0	0	No Kids	40-79k	Rural area	Several days	Several days	Several days	Several days	Several days	Several days	Several days	7	no	5	no/nondrinker	no	0	0	0	1	University degree/diploma	Married/living with partner
3546	complete	English	5	Yes, I agree to participate	Ontario	ON	30 to 39 years	18-39	Man	Male	0	worried	I have continued working, but now I am working from home instead of my usual loc	Increased somewhat	Very worried	5	0	No change	5	No change	Some or a little of the time (1-2 days)	Rarely or none of the time (less than 1 day)	Some or a little of the time (1-2 days)	2	Live with others	0	0	0	No Kids	120k+	Urban area	Several days	Not at all	Several days	Several days	Not at all	Several days	Several days	5	no	5	no/nondrinker	yes	0	0	0	1	University degree/diploma	Married/living with partner
2638	complete	English	5	Yes, I agree to participate	British Columbia	BC	50 to 59 years	40-59	Man	Male	0	worried	I have continued working, but now I am working from home instead of my usual loc	Increased a lot	Very worried	2	3	Drink slightly more alcohol	1	Much less	Some or a little of the time (1-2 days)	Occasionally or a moderate amount of the time (3-4 days)	Some or a little of the time (1-2 days)	3	Live with others	0	0	1	Kids	120k+	Suburban area	Several days	Several days	Several days	Several days	Several days	Over half the days	Several days	8	no	2	Heavy driking	yes	0	0	1	0	University degree/diploma	Married/living with partner
2666	complete	English	5	Yes, I agree to participate	Alberta	AB	60 to 69 years	60+	Man	Male	1	not worried	No change to work		Not very worried	3	0	No change	0	No change	Rarely or none of the time (less than 1 day)	Rarely or none of the time (less than 1 day)	Rarely or none of the time (less than 1 day)	3	Live with others	0	0	0	No Kids		Urban area	Not at all	Not at all	Not at all	Not at all	Not at all	Not at all	Not at all	0	no	3	no/nondrinker	no	0	0	0	1	Some post-secondary	Married/living with partner
110	complete	English	5	Yes, I agree to participate	Alberta	AB	70 years and over	60+	Man	Male	0	not worried	No change to work		Not very worried	7	0	No change	0	No change	Rarely or none of the time (less than 1 day)	Rarely or none of the time (less than 1 day)	Some or a little of the time (1-2 days)	2	Live with others	0	0	0	No Kids	80-119k	Urban area	Not at all	Not at all	Not at all	Not at all	Not at all	Several days	Not at all	1	no	7	no/nondrinker	no	0	0	0	1	University degree/diploma	Married/living with partner
468	complete	English	5	Yes, I agree to participate	Ontario	ON	50 to 59 years	40-59	Woman	Female	1	not worried	I have continued working, but now I am working from home instead of my usual loc	No change	Very worried	0		Drink much less alcohol	0	No change	Rarely or none of the time (less than 1 day)	Rarely or none of the time (less than 1 day)	Rarely or none of the time (less than 1 day)	2	Live with others	0	0	0	No Kids	120k+	Suburban area	Not at all	Not at all	Several days	Over half the days	Not at all	Several days	Several days	5	no	0	no/nondrinker	no	0	0	0	1	College degree/diploma	Married/living with partner
2493	complete	English	5	Yes, I agree to participate	Alberta	AB	50 to 59 years	40-59	Man	Male	1	not worried	No change to work		Not very worried	0		No change	0	No change	Rarely or none of the time (less than 1 day)	Rarely or none of the time (less than 1 day)	Rarely or none of the time (less than 1 day)	2	Live with others	0	0	0	No Kids	40-79k	Urban area	Not at all	Not at all	Not at all	Not at all	Not at all	Not at all	Not at all	0	no	0	no/nondrinker	no	0	0	0	1	University degree/diploma	Married/living with partner
1933	complete	English	5	Yes, I agree to participate	Ontario	ON	30 to 39 years	18-39	Man	Male	0	not worried	I have continued working, but now I am working from home instead of my usual loc	No change	Somewhat worried	4	1	Drink much less alcohol	0	No change	Occasionally or a moderate amount of the time (3-4 days)	Some or a little of the time (1-2 days)	Most or all of the time (5-7 days)	1	Live alone				No Kids	120k+	Urban area	Several days	Several days	Several days	Several days	Not at all	Over half the days	Over half the days	8	no	4	Heavy driking	no	1	1	1	0	College degree/diploma	Not married/Single
1584	complete	English	5	Yes, I agree to participate	British Columbia	BC	18 to 29 years	18-39	Man	Male	0	worried	I have continued working, but now I am working from home instead of my usual loc	No change	Very worried	2	2	Drink slightly more alcohol	0	No change	Occasionally or a moderate amount of the time (3-4 days)	Occasionally or a moderate amount of the time (3-4 days)	Occasionally or a moderate amount of the time (3-4 days)	3	Live with others	1	0	0	Kids	120k+	Urban area	Nearly every day	Nearly every day	Nearly every day	Nearly every day	Nearly every day	Nearly every day	Nearly every day	21	yes,10+	2	Heavy driking	no	1	0	0	0	University degree/diploma	Married/living with partner
6790	complete	English	5	Yes, I agree to participate	Ontario	ON	30 to 39 years	18-39	Man	Male	0	not worried	I am not currently working, or I have been laid off/let go, due to the pandemic		Not at all worried	1	2	No change	1	Slightly more	Some or a little of the time (1-2 days)	Occasionally or a moderate amount of the time (3-4 days)	Some or a little of the time (1-2 days)	2	Live with others	0	0	0	No Kids	80-119k	Urban area	Several days	Several days	Several days	Several days	Not at all	Over half the days	Several days	7	no	1	Heavy driking	yes	0	0	0	1	College degree/diploma	Married/living with partner
5868	complete	English	5	Yes, I agree to participate	Ontario	ON	30 to 39 years	18-39	Man	Male	1	worried	I have continued working, but now I am working from home instead of my usual loc	Increased a lot	Very worried	0		No change	0	No change	Rarely or none of the time (less than 1 day)	Rarely or none of the time (less than 1 day)	Most or all of the time (5-7 days)	3	Live with others	1	0	0	Kids	80-119k	Urban area	Not at all	Not at all	Not at all	Not at all	Not at all	Not at all	Not at all	0	no	0	no/nondrinker	no	1	0	0	0	University degree/diploma	Married/living with partner
5330	complete	English	5	Yes, I agree to participate	Ontario	ON	60 to 69 years	60+	Man	Male	0	worried	No change to work		Somewhat worried	2	0	Drink slightly more alcohol	7	No change	Occasionally or a moderate amount of the time (3-4 days)	Rarely or none of the time (less than 1 day)	Rarely or none of the time (less than 1 day)	1	Live alone				No Kids		Urban area	Several days	Several days	Nearly every day	Not at all	Not at all	Several days	Nearly every day	9	no	2	no/nondrinker	yes	1	1	1	0	University degree/diploma	Not married/Single
650	complete	English	5	Yes, I agree to participate	Ontario	ON	50 to 59 years	40-59	Woman	Female	0	worried	I was working from home due to the pandemic, but now I am back working at my usu	Decreased somewhat	Somewhat worried	0		No change	0	No change	Rarely or none of the time (less than 1 day)	Some or a little of the time (1-2 days)	Most or all of the time (5-7 days)	2	Live with others	0	0	0	No Kids	Less than 40k	Suburban area	Several days	Several days	Several days	Several days	Not at all	Not at all	Several days	5	no	0	no/nondrinker	no	0	0	0	1	University degree/diploma	Not married/Single
6680	complete	English	5	Yes, I agree to participate	Ontario	ON	30 to 39 years	18-39	Man	Male	0	worried	No change to work	No change	Somewhat worried	2	0	Drink slightly more alcohol	0	No change	Rarely or none of the time (less than 1 day)	Rarely or none of the time (less than 1 day)	Occasionally or a moderate amount of the time (3-4 days)	3	Live with others	1	0	0	Kids	120k+	Rural area	Not at all	Not at all	Not at all	Not at all	Not at all	Not at all	Not at all	0	no	2	no/nondrinker	no	1	0	0	0	University degree/diploma	Married/living with partner
2191	complete	English	5	Yes, I agree to participate	Quebec	QC/ATL	50 to 59 years	40-59	Woman	Female	1	not worried	No change to work		Not very worried	1	1		1		Occasionally or a moderate amount of the time (3-4 days)	Occasionally or a moderate amount of the time (3-4 days)	Occasionally or a moderate amount of the time (3-4 days)	1	Live alone				No Kids	40-79k	Urban area	Several days	Several days	Several days	Several days	Several days	Several days	Several days	7	no	1	Heavy driking	yes	1	1	1	0	High school or less	Married/living with partner
411	complete	English	5	Yes, I agree to participate	Alberta	AB	30 to 39 years	18-39	Woman	Female	1	not worried	I have continued working, but now I am working from home instead of my usual loc	Increased somewhat	Not very worried	5	2	Drink slightly more alcohol	0	No change	Some or a little of the time (1-2 days)	Occasionally or a moderate amount of the time (3-4 days)	Some or a little of the time (1-2 days)	2	Live with others	0	0	0	No Kids	120k+	Urban area	Several days	Several days	Over half the days	Over half the days	Several days	Over half the days	Several days	10	yes,10+	5	Heavy driking	no	0	0	0	1	University degree/diploma	Married/living with partner
2271	complete	English	5	Yes, I agree to participate	Alberta	AB	30 to 39 years	18-39	Woman	Female	1	worried	I was working from home due to the pandemic, but now I am back working at my usu	No change	Somewhat worried	2	1	Drink slightly less alcohol	0	No change	Rarely or none of the time (less than 1 day)	Rarely or none of the time (less than 1 day)	Occasionally or a moderate amount of the time (3-4 days)	2	Live with others	0	0	0	No Kids	120k+	Suburban area	Not at all	Not at all	Several days	Not at all	Not at all	Not at all	Not at all	1	no	2	Heavy driking	no	0	0	0	1	University degree/diploma	Married/living with partner
646	complete	English	5	Yes, I agree to participate	Ontario	ON	50 to 59 years	40-59	Woman	Female	0	worried	No change to work		Somewhat worried	0		No change	0	No change	Most or all of the time (5-7 days)	Some or a little of the time (1-2 days)	Some or a little of the time (1-2 days)	1	Live alone				No Kids	Less than 40k	Suburban area	Several days	Several days	Over half the days	Several days	Several days	Nearly every day	Not at all	9	no	0	no/nondrinker	no	1	1	1	0	Some post-secondary	Divorced/Separated/Widowed
2119	complete	English	5	Yes, I agree to participate	Ontario	ON	60 to 69 years	60+	Woman	Female	0	worried	No change to work		Very worried	2	2	Drink slightly more alcohol	0		Some or a little of the time (1-2 days)	Some or a little of the time (1-2 days)	Rarely or none of the time (less than 1 day)	1	Live alone				No Kids		Urban area	Over half the days	Over half the days	Over half the days	Over half the days	Not at all	Not at all	Several days	9	no	2	Heavy driking	no	1	1	1	0	University degree/diploma	Divorced/Separated/Widowed
5167	complete	English	5	Yes, I agree to participate	Quebec	QC/ATL	50 to 59 years	40-59	Man	Male	0	not worried	No change to work	No change	Not very worried	7	4	Drink slightly more alcohol	7	No change	Some or a little of the time (1-2 days)	Rarely or none of the time (less than 1 day)	Most or all of the time (5-7 days)	2	Live with others	0	0	0	No Kids	40-79k	Urban area	Several days	Several days	Several days	Several days	Several days	Several days	Several days	7	no	7	Heavy driking	yes	0	0	0	1	University degree/diploma	Not married/Single
5767	complete	English	5	Yes, I agree to participate	Quebec	QC/ATL	30 to 39 years	18-39	Man	Male	1	not worried	No change to work	No change	Not very worried	0		No change	0	No change	Rarely or none of the time (less than 1 day)	Rarely or none of the time (less than 1 day)	Occasionally or a moderate amount of the time (3-4 days)	4	Live with others	1	0	0	Kids	80-119k	Urban area	Not at all	Not at all	Not at all	Not at all	Not at all	Not at all	Not at all	0	no	0	no/nondrinker	no	1	0	0	0	University degree/diploma	Married/living with partner
6423	complete	English	5	Yes, I agree to participate	Nova Scotia	QC/ATL	30 to 39 years	18-39	Woman	Female	0	not worried	I have continued working, but now I am working from home instead of my usual loc	Increased somewhat	Somewhat worried	3	1	Drink slightly more alcohol	0	No change	Rarely or none of the time (less than 1 day)	Rarely or none of the time (less than 1 day)	Some or a little of the time (1-2 days)	2	Live with others	0	0	0	No Kids	120k+	Urban area	Several days	Several days	Several days	Several days	Not at all	Not at all	Several days	5	no	3	Heavy driking	no	0	0	0	1	University degree/diploma	Married/living with partner
6559	complete	English	5	Yes, I agree to participate	Ontario	ON	30 to 39 years	18-39	Woman	Female	0	not worried	I have continued working, but now I am working from home instead of my usual loc	Increased somewhat	Somewhat worried	1	1	Drink slightly less alcohol	0	No change	Some or a little of the time (1-2 days)	Some or a little of the time (1-2 days)	Some or a little of the time (1-2 days)	3	Live with others	1	0	0	Kids	120k+	Suburban area	Several days	Several days	Several days	Several days	Over half the days	Several days	Several days	8	no	1	Heavy driking	no	1	0	0	0	University degree/diploma	Married/living with partner
107	complete	English	5	Yes, I agree to participate	Ontario	ON	50 to 59 years	40-59	Woman	Female	1	not worried	No change to work	No change	Not very worried	0		No change	0	No change	Rarely or none of the time (less than 1 day)	Rarely or none of the time (less than 1 day)	Most or all of the time (5-7 days)	4	Live with others	0	0	1	Kids	80-119k	Suburban area	Not at all	Not at all	Not at all	Not at all	Not at all	Not at all	Not at all	0	no	0	no/nondrinker	no	0	0	1	0	College degree/diploma	Married/living with partner
451	complete	English	5	Yes, I agree to participate	Newfoundland and Labrador	QC/ATL	40 to 49 years	40-59	Woman	Female	0	worried	No change to work		Very worried	0		No change	0	No change	Some or a little of the time (1-2 days)	Rarely or none of the time (less than 1 day)	Some or a little of the time (1-2 days)	2	Live with others	0	0	0	No Kids	120k+	Rural area	Several days	Several days	Over half the days	Several days	Several days	Several days	Over half the days	9	no	0	no/nondrinker	no	0	0	0	1	Some post-secondary	Married/living with partner
1940	complete	English	5	Yes, I agree to participate	Manitoba	SK/MN	40 to 49 years	40-59	Man	Male	0	worried	No change to work	No change	Very worried	0		No change	0	No change	Rarely or none of the time (less than 1 day)	Rarely or none of the time (less than 1 day)	Most or all of the time (5-7 days)	4	Live with others	2	0	0	Kids	80-119k	Urban area	Several days	Not at all	Not at all	Not at all	Not at all	Not at all	Several days	2	no	0	no/nondrinker	no	1	0	0	0	University degree/diploma	Married/living with partner
5059	complete	English	5	Yes, I agree to participate	Ontario	ON	18 to 29 years	18-39	Man	Male	1	worried	I am not currently working, or I have been laid off/let go, due to the pandemic		Very worried	0		No change	0	No change	Occasionally or a moderate amount of the time (3-4 days)	Occasionally or a moderate amount of the time (3-4 days)	Some or a little of the time (1-2 days)	2	Live with others	0	0	0	No Kids	Less than 40k	Urban area	Over half the days	Over half the days	Over half the days	Over half the days	Over half the days	Over half the days	Over half the days	14	yes,10+	0	no/nondrinker	no	0	0	0	1	University degree/diploma	Married/living with partner
518	complete	English	5	Yes, I agree to participate	Alberta	AB	30 to 39 years	18-39	Woman	Female	0	worried	I was working from home due to the pandemic, but now I am back working at my usu	Increased somewhat	Somewhat worried	0		No change	0	No change	Rarely or none of the time (less than 1 day)	Some or a little of the time (1-2 days)	Some or a little of the time (1-2 days)	3	Live with others	0	2	0	Kids	40-79k	Suburban area	Several days	Several days	Several days	Several days	Several days	Several days	Not at all	6	no	0	no/nondrinker	no	0	1	0	0	College degree/diploma	Divorced/Separated/Widowed
5809	complete	English	5	Yes, I agree to participate	Ontario	ON	60 to 69 years	60+	Woman	Female	0	worried	I was working from home due to the pandemic, but now I am back working at my usu	Increased somewhat	Very worried	5	2	Drink much more alcohol	1	No change	Some or a little of the time (1-2 days)	Most or all of the time (5-7 days)	Some or a little of the time (1-2 days)	2	Live with others	0	0	0	No Kids		Suburban area	Over half the days	Over half the days	Over half the days	Over half the days	Several days	Several days	Over half the days	12	yes,10+	5	Heavy driking	yes	0	0	0	1	Some post-secondary	Married/living with partner
3333	complete	English	5	Yes, I agree to participate	Manitoba	SK/MN	18 to 29 years	18-39	Man	Male	0	worried	No change to work	Decreased somewhat	Very worried	3	3	Drink slightly less alcohol	2	Slightly more	Occasionally or a moderate amount of the time (3-4 days)	Most or all of the time (5-7 days)	Most or all of the time (5-7 days)	2	Live with others	0	0	0	No Kids	40-79k	Suburban area	Over half the days	Over half the days	Several days	Over half the days	Over half the days	Over half the days	Over half the days	13	yes,10+	3	Heavy driking	yes	0	0	0	1	College degree/diploma	Married/living with partner
4166	complete	English	5	Yes, I agree to participate	Ontario	ON	40 to 49 years	40-59	Man	Male	0	not worried	I have continued working, but now I am working from home instead of my usual loc	No change	Somewhat worried	2	0	Drink much more alcohol	0		Some or a little of the time (1-2 days)	Rarely or none of the time (less than 1 day)	Rarely or none of the time (less than 1 day)	1	Live alone				No Kids	120k+	Urban area	Not at all	Not at all	Several days	Not at all	Several days	Not at all	Not at all	2	no	2	no/nondrinker	no	1	1	1	0	University degree/diploma	Married/living with partner
2733	complete	English	5	Yes, I agree to participate	Ontario	ON	60 to 69 years	60+	Man	Male	0	worried	No change to work	Decreased somewhat	Somewhat worried	3	0	Drink slightly more alcohol	0	No change	Rarely or none of the time (less than 1 day)	Rarely or none of the time (less than 1 day)	Occasionally or a moderate amount of the time (3-4 days)	2	Live with others	0	0	0	No Kids	120k+	Suburban area	Not at all	Not at all	Not at all	Not at all	Not at all	Not at all	Not at all	0	no	3	no/nondrinker	no	0	0	0	1	College degree/diploma	Married/living with partner
6847	complete	English	5	Yes, I agree to participate	Ontario	ON	30 to 39 years	18-39	Woman	Female	1	not worried	No change to work	Increased somewhat	Very worried	0		No change	0	No change	Rarely or none of the time (less than 1 day)	Rarely or none of the time (less than 1 day)	Occasionally or a moderate amount of the time (3-4 days)	3	Live with others	1	0	0	Kids	40-79k	Rural area	Not at all	Not at all	Not at all	Not at all	Not at all	Not at all	Not at all	0	no	0	no/nondrinker	no	1	0	0	0	College degree/diploma	Married/living with partner
4028	complete	English	5	Yes, I agree to participate	Alberta	AB	30 to 39 years	18-39	Man	Male	0	worried	I have continued working, but now I am working from home instead of my usual loc	Increased somewhat	Somewhat worried	0		No change	0	No change	Some or a little of the time (1-2 days)	Rarely or none of the time (less than 1 day)	Rarely or none of the time (less than 1 day)	2	Live with others	0	0	0	No Kids	120k+	Urban area	Several days	Several days	Several days	Several days	Several days	Several days	Several days	7	no	0	no/nondrinker	no	0	0	0	1	University degree/diploma	Married/living with partner
6280	complete	English	5	Yes, I agree to participate	Alberta	AB	30 to 39 years	18-39	Woman	Female	0	worried	No change to work		Very worried	0		No change	0	No change	Some or a little of the time (1-2 days)	Occasionally or a moderate amount of the time (3-4 days)	Most or all of the time (5-7 days)	5	Live with others	2	1	0	Kids	Less than 40k	Urban area	Not at all	Not at all	Not at all	Not at all	Not at all	Several days	Not at all	1	no	0	no/nondrinker	no	1	1	0	0	University degree/diploma	Married/living with partner
6622	complete	English	5	Yes, I agree to participate	Alberta	AB	40 to 49 years	40-59	Man	Male	0	worried	No change to work	Decreased somewhat	Somewhat worried	2	1	No change	0	No change	Rarely or none of the time (less than 1 day)	Some or a little of the time (1-2 days)	Some or a little of the time (1-2 days)	2	Live with others	0	0	0	No Kids		Suburban area	Several days	Several days	Several days	Several days	Several days	Several days	Not at all	6	no	2	Heavy driking	no	0	0	0	1	College degree/diploma	Married/living with partner
3358	complete	English	5	Yes, I agree to participate	Ontario	ON	40 to 49 years	40-59	Woman	Female	0	worried	No change to work		Somewhat worried	0		No change	0	No change	Most or all of the time (5-7 days)	Most or all of the time (5-7 days)	Rarely or none of the time (less than 1 day)	4	Live with others	1	1	0	Kids		Suburban area	Nearly every day	Several days	Over half the days	Nearly every day	Several days	Several days	Over half the days	13	yes,10+	0	no/nondrinker	no	1	1	0	0	University degree/diploma	Married/living with partner
4386	complete	English	5	Yes, I agree to participate	British Columbia	BC	70 years and over	60+	Woman	Female	0	not worried	No change to work		Not very worried	4	0	Drink slightly more alcohol	0	No change	Rarely or none of the time (less than 1 day)	Rarely or none of the time (less than 1 day)	Rarely or none of the time (less than 1 day)	1	Live alone				No Kids	40-79k	Urban area	Not at all	Not at all	Not at all	Not at all	Not at all	Not at all	Not at all	0	no	4	no/nondrinker	no	1	1	1	0	University degree/diploma	Divorced/Separated/Widowed
2769	complete	English	5	Yes, I agree to participate	Alberta	AB	50 to 59 years	40-59	Man	Male	1	worried	I am not currently working, or I have been laid off/let go, due to the pandemic		Somewhat worried	1	1	No change	0		Some or a little of the time (1-2 days)	Occasionally or a moderate amount of the time (3-4 days)	Occasionally or a moderate amount of the time (3-4 days)	2	Live with others				No Kids		Urban area	Several days	Several days	Several days	Several days	Several days	Several days	Several days	7	no	1	Heavy driking	no	1	1	1	0	High school or less	Married/living with partner
1159	complete	English	5	Yes, I agree to participate	Manitoba	SK/MN	40 to 49 years	40-59	Woman	Female	0	worried	Other	Decreased a lot	Somewhat worried	1	0	Drink much less alcohol	0	No change	Occasionally or a moderate amount of the time (3-4 days)	Most or all of the time (5-7 days)	Rarely or none of the time (less than 1 day)	2	Live with others	0	0	0	No Kids	40-79k	Suburban area	Several days	Several days	Over half the days	Several days	Several days	Over half the days	Not at all	8	no	1	no/nondrinker	no	0	0	0	1	University degree/diploma	Not married/Single
4443	complete	English	5	Yes, I agree to participate	Ontario	ON	50 to 59 years	40-59	Woman	Female	0	worried	No change to work	Decreased somewhat	Somewhat worried	1	1	No change	0	No change	Some or a little of the time (1-2 days)	Some or a little of the time (1-2 days)	Some or a little of the time (1-2 days)	4	Live with others	0	0	2	Kids	40-79k	Suburban area	Several days	Several days	Several days	Several days	Several days	Several days	Several days	7	no	1	Heavy driking	no	0	0	1	0	University degree/diploma	Married/living with partner
1894	complete	English	5	Yes, I agree to participate	Ontario	ON	30 to 39 years	18-39	Woman	Female	1	worried	I was previously not working/ laid off/let go due to the pandemic, but now I am	Decreased a lot	Somewhat worried	0		No change	0	No change	Rarely or none of the time (less than 1 day)	Rarely or none of the time (less than 1 day)	Some or a little of the time (1-2 days)	4	Live with others	2	0	0	Kids	Less than 40k	Urban area	Not at all	Not at all	Not at all	Not at all	Not at all	Several days	Not at all	1	no	0	no/nondrinker	no	1	0	0	0	University degree/diploma	Married/living with partner
3903	complete	English	5	Yes, I agree to participate	Ontario	ON	40 to 49 years	40-59	Man	Male	0	worried	I have continued working, but now I am working from home instead of my usual loc	Decreased a lot	Somewhat worried	0		Drink slightly less alcohol	0	Slightly less	Rarely or none of the time (less than 1 day)	Rarely or none of the time (less than 1 day)	Occasionally or a moderate amount of the time (3-4 days)	2	Live with others	0	0	0	No Kids	Less than 40k	Urban area	Several days	Not at all	Not at all	Several days	Several days	Several days	Not at all	4	no	0	no/nondrinker	no	0	0	0	1	University degree/diploma	Not married/Single
323	complete	English	5	Yes, I agree to participate	Ontario	ON	40 to 49 years	40-59	Man	Male	1	worried	No change to work	No change	Somewhat worried	0		No change	0	No change	Rarely or none of the time (less than 1 day)	Rarely or none of the time (less than 1 day)	Rarely or none of the time (less than 1 day)	2	Live with others	0	0	0	No Kids		Urban area	Not at all	Not at all	Not at all	Not at all	Not at all	Not at all	Not at all	0	no	0	no/nondrinker	no	0	0	0	1	University degree/diploma	Married/living with partner
6068	complete	English	5	Yes, I agree to participate	British Columbia	BC	30 to 39 years	18-39	Man	Male	0	not worried	No change to work	No change	Not very worried	5	5	No change	0	No change	Rarely or none of the time (less than 1 day)	Rarely or none of the time (less than 1 day)	Rarely or none of the time (less than 1 day)	4	Live with others	2	0	0	Kids	80-119k	Suburban area	Not at all	Not at all	Not at all	Not at all	Not at all	Not at all	Not at all	0	no	5	Heavy driking	no	1	0	0	0	University degree/diploma	Married/living with partner
3417	complete	English	5	Yes, I agree to participate	Ontario	ON	40 to 49 years	40-59	Woman	Female	0	worried	No change to work	Decreased somewhat	Very worried	5	5	No change	0	No change	Occasionally or a moderate amount of the time (3-4 days)	Some or a little of the time (1-2 days)	Rarely or none of the time (less than 1 day)	4	Live with others	0	0	2	Kids	40-79k	Urban area	Several days	Over half the days	Nearly every day	Several days	Nearly every day	Several days	Several days	12	yes,10+	5	Heavy driking	no	0	0	1	0	University degree/diploma	Married/living with partner
6093	complete	English	5	Yes, I agree to participate	Ontario	ON	50 to 59 years	40-59	Man	Male	0	not worried	No change to work	No change	Very worried	7	7	No change	5	No change	Most or all of the time (5-7 days)	Most or all of the time (5-7 days)	Most or all of the time (5-7 days)	2	Live with others	0	0	0	No Kids	120k+	Rural area	Nearly every day	Nearly every day	Nearly every day	Nearly every day	Nearly every day	Nearly every day	Nearly every day	21	yes,10+	7	Heavy driking	yes	0	0	0	1	University degree/diploma	Married/living with partner
5744	complete	English	5	Yes, I agree to participate	Manitoba	SK/MN	30 to 39 years	18-39	Man	Male	1	not worried	I have continued working, but now I am working from home instead of my usual loc	Decreased a lot	Not at all worried	0		No change	0	No change	Some or a little of the time (1-2 days)	Some or a little of the time (1-2 days)	Most or all of the time (5-7 days)	4	Live with others	0	2	0	Kids	80-119k	Suburban area	Not at all	Not at all	Not at all	Not at all	Not at all	Not at all	Not at all	0	no	0	no/nondrinker	no	0	1	0	0	Some post-secondary	Married/living with partner
3360	complete	English	5	Yes, I agree to participate	Ontario	ON	40 to 49 years	40-59	Man	Male	0	worried	I have continued working, but now I am working from home instead of my usual loc	No change	Somewhat worried	1	0	No change	0	No change	Rarely or none of the time (less than 1 day)	Rarely or none of the time (less than 1 day)	Some or a little of the time (1-2 days)	4	Live with others	1	1	0	Kids	120k+	Suburban area	Several days	Several days	Several days	Several days	Not at all	Several days	Several days	6	no	1	no/nondrinker	no	1	1	0	0	College degree/diploma	Married/living with partner
4444	complete	English	5	Yes, I agree to participate	Ontario	ON	40 to 49 years	40-59	Man	Male	0	worried	I am not currently working, or I have been laid off/let go, due to the pandemic		Somewhat worried	5	3	No change	0	Slightly more	Occasionally or a moderate amount of the time (3-4 days)	Occasionally or a moderate amount of the time (3-4 days)	Most or all of the time (5-7 days)	5	Live with others	0	3	0	Kids	40-79k	Urban area	Several days	Several days	Over half the days	Over half the days	Not at all	Over half the days	Several days	9	no	5	Heavy driking	no	0	1	0	0	Some post-secondary	Married/living with partner
2431	complete	English	5	Yes, I agree to participate	Quebec	QC/ATL	60 to 69 years	60+	Woman	Female	0	worried	No change to work		Somewhat worried	4	3	No change	0	No change	Most or all of the time (5-7 days)	Most or all of the time (5-7 days)	Occasionally or a moderate amount of the time (3-4 days)	1	Live alone				No Kids	Less than 40k	Suburban area	Several days	Over half the days	Over half the days	Several days	Not at all	Several days	Several days	8	no	4	Heavy driking	no	1	1	1	0	Some post-secondary	Divorced/Separated/Widowed
1188	complete	English	5	Yes, I agree to participate	Saskatchewan	SK/MN	50 to 59 years	40-59	Woman	Female	0	not worried	I have continued working, but now I am working from home instead of my usual loc	No change	Somewhat worried	1	0	No change	0	No change	Rarely or none of the time (less than 1 day)	Some or a little of the time (1-2 days)	Most or all of the time (5-7 days)	2	Live with others	0	0	0	No Kids	80-119k	Rural area	Several days	Not at all	Several days	Not at all	Not at all	Several days	Not at all	3	no	1	no/nondrinker	no	0	0	0	1	College degree/diploma	Married/living with partner
836	complete	English	5	Yes, I agree to participate	Ontario	ON	30 to 39 years	18-39	Man	Male	1	not worried	No change to work	No change	Not very worried	0		No change	0	No change	Rarely or none of the time (less than 1 day)	Rarely or none of the time (less than 1 day)	Rarely or none of the time (less than 1 day)	4	Live with others	0	0	0	No Kids	80-119k	Urban area	Not at all	Not at all	Not at all	Not at all	Not at all	Not at all	Not at all	0	no	0	no/nondrinker	no	0	0	0	1	University degree/diploma	Not married/Single
2159	complete	English	5	Yes, I agree to participate	Alberta	AB	50 to 59 years	40-59	Man	Male	0	worried	No change to work		Very worried	0		No change	0	No change	Occasionally or a moderate amount of the time (3-4 days)	Occasionally or a moderate amount of the time (3-4 days)	Some or a little of the time (1-2 days)	2	Live with others	0	0	1	Kids	120k+	Urban area	Nearly every day	Nearly every day	Nearly every day	Nearly every day	Nearly every day	Several days	Nearly every day	19	yes,10+	0	no/nondrinker	no	0	0	1	0	University degree/diploma	Divorced/Separated/Widowed
2089	complete	English	5	Yes, I agree to participate	Ontario	ON	60 to 69 years	60+	Man	Male	1	not worried	No change to work		Somewhat worried	5	2	Drink slightly more alcohol	0	No change	Some or a little of the time (1-2 days)	Some or a little of the time (1-2 days)	Occasionally or a moderate amount of the time (3-4 days)	2	Live with others	0	0	0	No Kids	120k+	Suburban area	Not at all	Not at all	Not at all	Not at all	Several days	Several days	Not at all	2	no	5	Heavy driking	no	0	0	0	1	University degree/diploma	Married/living with partner
605	complete	English	5	Yes, I agree to participate	Alberta	AB	50 to 59 years	40-59	Man	Male	0	worried	No change to work	No change	Somewhat worried	2	0	Drink slightly more alcohol	0	No change	Some or a little of the time (1-2 days)	Some or a little of the time (1-2 days)	Occasionally or a moderate amount of the time (3-4 days)	5	Live with others	0	1	2	Kids	120k+	Urban area	Several days	Not at all	Several days	Several days	Not at all	Several days	Not at all	4	no	2	no/nondrinker	no	0	1	1	0	University degree/diploma	Married/living with partner
2718	complete	English	5	Yes, I agree to participate	Alberta	AB	60 to 69 years	60+	Man	Male	0	worried	No change to work		Not very worried	1	0	No change	0	No change	Rarely or none of the time (less than 1 day)	Rarely or none of the time (less than 1 day)	Rarely or none of the time (less than 1 day)	2	Live with others	0	0	0	No Kids	40-79k	Urban area	Not at all	Not at all	Not at all	Not at all	Not at all	Not at all	Not at all	0	no	1	no/nondrinker	no	0	0	0	1	University degree/diploma	Married/living with partner
176	complete	English	5	Yes, I agree to participate	Ontario	ON	50 to 59 years	40-59	Woman	Female	0	not worried	No change to work	No change	Not very worried	0		No change	0	No change	Occasionally or a moderate amount of the time (3-4 days)	Rarely or none of the time (less than 1 day)	Some or a little of the time (1-2 days)	2	Live with others	0	0	0	No Kids	40-79k	Urban area	Nearly every day	Not at all	Several days	Over half the days	Several days	Nearly every day	Not at all	10	yes,10+	0	no/nondrinker	no	0	0	0	1	High school or less	Not married/Single
1238	complete	English	5	Yes, I agree to participate	Ontario	ON	50 to 59 years	40-59	Man	Male	0	not worried	No change to work		Somewhat worried	0		No change	0	No change	Rarely or none of the time (less than 1 day)	Rarely or none of the time (less than 1 day)	Occasionally or a moderate amount of the time (3-4 days)	2	Live with others	0	0	0	No Kids		Suburban area	Several days	Several days	Several days	Not at all	Not at all	Not at all	Not at all	3	no	0	no/nondrinker	no	0	0	0	1	University degree/diploma	Married/living with partner
2256	complete	English	5	Yes, I agree to participate	Newfoundland and Labrador	QC/ATL	50 to 59 years	40-59	Woman	Female	0	worried	No change to work		Not at all worried	0		No change	0	No change	Rarely or none of the time (less than 1 day)	Occasionally or a moderate amount of the time (3-4 days)	Occasionally or a moderate amount of the time (3-4 days)	1	Live alone				No Kids	Less than 40k	Suburban area	Not at all	Not at all	Not at all	Nearly every day	Not at all	Not at all	Not at all	3	no	0	no/nondrinker	no	1	1	1	0	College degree/diploma	Divorced/Separated/Widowed
3955	complete	English	5	Yes, I agree to participate	Quebec	QC/ATL	40 to 49 years	40-59	Man	Male	1	worried	I have continued working, but now I am working from home instead of my usual loc	Increased somewhat	Somewhat worried	5	0	Drink slightly more alcohol	2	Much more	Some or a little of the time (1-2 days)	Some or a little of the time (1-2 days)	Some or a little of the time (1-2 days)	5	Live with others	0	2	1	Kids	80-119k	Urban area	Several days	Several days	Several days	Several days	Several days	Over half the days	Several days	8	no	5	no/nondrinker	yes	0	1	1	0	University degree/diploma	Married/living with partner
4793	complete	English	5	Yes, I agree to participate	Alberta	AB	70 years and over	60+	Woman	Female	0	not worried	No change to work		Somewhat worried	1	0	Drink much less alcohol	0	No change	Rarely or none of the time (less than 1 day)	Occasionally or a moderate amount of the time (3-4 days)	Occasionally or a moderate amount of the time (3-4 days)	2	Live with others	0	0	0	No Kids	80-119k	Urban area	Not at all	Not at all	Not at all	Not at all	Several days	Not at all	Not at all	1	no	1	no/nondrinker	no	0	0	0	1	University degree/diploma	Married/living with partner
642	complete	English	5	Yes, I agree to participate	Ontario	ON	50 to 59 years	40-59	Woman	Female	1	worried	I have continued working, but now I am working from home instead of my usual loc	Increased somewhat	Somewhat worried	1	0	No change	0	No change	Occasionally or a moderate amount of the time (3-4 days)	Most or all of the time (5-7 days)	Occasionally or a moderate amount of the time (3-4 days)	3	Live with others	0	0	0	No Kids	120k+	Suburban area	Several days	Several days	Several days	Several days	Several days	Over half the days	Over half the days	9	no	1	no/nondrinker	no	0	0	0	1	University degree/diploma	Married/living with partner
2566	complete	English	5	Yes, I agree to participate	Ontario	ON	40 to 49 years	40-59	Woman	Female	0	worried	No change to work	No change	Somewhat worried	7	0	Drink slightly more alcohol	0	No change	Occasionally or a moderate amount of the time (3-4 days)	Some or a little of the time (1-2 days)	Rarely or none of the time (less than 1 day)	3	Live with others	0	0	0	No Kids		Urban area	Nearly every day	Several days	Nearly every day	Nearly every day	Over half the days	Nearly every day	Not at all	15	yes,10+	7	no/nondrinker	no	0	0	0	1	University degree/diploma	Not married/Single
4904	complete	English	5	Yes, I agree to participate	Alberta	AB	30 to 39 years	18-39	Man	Male	0	worried	No change to work	No change	Somewhat worried	1	0	No change	0	No change	Rarely or none of the time (less than 1 day)	Rarely or none of the time (less than 1 day)	Rarely or none of the time (less than 1 day)	2	Live with others	0	0	0	No Kids	80-119k	Urban area	Several days	Several days	Several days	Several days	Several days	Several days	Several days	7	no	1	no/nondrinker	no	0	0	0	1	University degree/diploma	Married/living with partner
2229	complete	English	5	Yes, I agree to participate	Nova Scotia	QC/ATL	60 to 69 years	60+	Woman	Female	1	worried	I am not currently working, or I have been laid off/let go, due to the pandemic		Somewhat worried	0		No change	0	No change	Rarely or none of the time (less than 1 day)	Rarely or none of the time (less than 1 day)	Occasionally or a moderate amount of the time (3-4 days)	2	Live with others				No Kids		Rural area	Not at all	Not at all	Not at all	Not at all	Several days	Not at all	Not at all	1	no	0	no/nondrinker	no	1	1	1	0	High school or less	Married/living with partner
3980	complete	English	5	Yes, I agree to participate	Ontario	ON	18 to 29 years	18-39	Woman	Female	0	worried	No change to work	Increased somewhat	Somewhat worried	0		No change	0	No change	Occasionally or a moderate amount of the time (3-4 days)	Occasionally or a moderate amount of the time (3-4 days)	Some or a little of the time (1-2 days)	4	Live with others	0	0	1	Kids		Suburban area	Over half the days	Several days	Over half the days	Several days	Several days	Over half the days	Several days	10	yes,10+	0	no/nondrinker	no	0	0	1	0	Some post-secondary	Not married/Single
324	complete	English	5	Yes, I agree to participate	Ontario	ON	50 to 59 years	40-59	Man	Male	0	not worried	I have continued working, but now I am working from home instead of my usual loc	No change	Not very worried	6	3	No change	0	No change	Rarely or none of the time (less than 1 day)	Rarely or none of the time (less than 1 day)	Rarely or none of the time (less than 1 day)	1	Live alone				No Kids	80-119k	Urban area	Not at all	Not at all	Not at all	Not at all	Not at all	Not at all	Not at all	0	no	6	Heavy driking	no	1	1	1	0	University degree/diploma	Not married/Single
4107	complete	English	5	Yes, I agree to participate	Ontario	ON	30 to 39 years	18-39	Man	Male	0	worried	I was previously not working/ laid off/let go due to the pandemic, but now I am	No change	Somewhat worried	0		No change	0	No change	Rarely or none of the time (less than 1 day)	Rarely or none of the time (less than 1 day)	Occasionally or a moderate amount of the time (3-4 days)	3	Live with others	0	0	0	No Kids	120k+	Suburban area	Not at all	Not at all	Several days	Not at all	Several days	Over half the days	Several days	5	no	0	no/nondrinker	no	0	0	0	1	University degree/diploma	Not married/Single
5909	complete	English	5	Yes, I agree to participate	Ontario	ON	60 to 69 years	60+	Man	Male	0	not worried	Other	No change	Very worried	7	0	No change	0	No change	Occasionally or a moderate amount of the time (3-4 days)	Some or a little of the time (1-2 days)	Rarely or none of the time (less than 1 day)	5	Live with others	0	0	1	Kids	120k+	Suburban area	Not at all	Not at all	Several days	Not at all	Not at all	Several days	Not at all	2	no	7	no/nondrinker	no	0	0	1	0	University degree/diploma	Married/living with partner
60	complete	English	5	Yes, I agree to participate	British Columbia	BC	50 to 59 years	40-59	Man	Male	0	worried	No change to work	No change	Very worried	4	2	Drink slightly more alcohol	0		Most or all of the time (5-7 days)	Most or all of the time (5-7 days)	Most or all of the time (5-7 days)	1	Live alone				No Kids		Suburban area	Nearly every day	Nearly every day	Nearly every day	Nearly every day	Nearly every day	Nearly every day	Nearly every day	21	yes,10+	4	Heavy driking	no	1	1	1	0	University degree/diploma
5277	complete	English	5	Yes, I agree to participate	Alberta	AB	30 to 39 years	18-39	Woman	Female	0	worried	I was working from home due to the pandemic, but now I am back working at my usu	No change	Somewhat worried	2	0	No change	0	Much less	Rarely or none of the time (less than 1 day)	Rarely or none of the time (less than 1 day)	Occasionally or a moderate amount of the time (3-4 days)	2	Live with others	0	0	0	No Kids	120k+	Urban area	Not at all	Not at all	Not at all	Several days	Not at all	Several days	Not at all	2	no	2	no/nondrinker	no	0	0	0	1	University degree/diploma	Married/living with partner
950	complete	English	5	Yes, I agree to participate	Ontario	ON	40 to 49 years	40-59	Man	Male	1	worried	I was previously not working/ laid off/let go due to the pandemic, but now I am	Decreased somewhat	Somewhat worried	0		No change	0	No change	Most or all of the time (5-7 days)	Some or a little of the time (1-2 days)	Rarely or none of the time (less than 1 day)	2	Live with others	0	0	0	No Kids	80-119k	Suburban area	Several days	Not at all	Several days	Not at all	Not at all	Nearly every day	Not at all	5	no	0	no/nondrinker	no	0	0	0	1	University degree/diploma	Married/living with partner
2422	complete	English	5	Yes, I agree to participate	Ontario	ON	30 to 39 years	18-39	Woman	Female	0	worried	I have continued working, but now I am working from home instead of my usual loc	Increased somewhat	Very worried	3	0	No change	7	No change	Rarely or none of the time (less than 1 day)	Rarely or none of the time (less than 1 day)	Rarely or none of the time (less than 1 day)	3	Live with others	1	0	0	Kids	40-79k	Suburban area	Over half the days	Nearly every day	Over half the days	Nearly every day	Nearly every day	Over half the days	Nearly every day	18	yes,10+	3	no/nondrinker	yes	1	0	0	0	College degree/diploma	Married/living with partner
904	complete	English	5	Yes, I agree to participate	Ontario	ON	60 to 69 years	60+	Woman	Female	1	not worried	No change to work		Not very worried	6	0	No change	0	No change	Rarely or none of the time (less than 1 day)	Rarely or none of the time (less than 1 day)	Occasionally or a moderate amount of the time (3-4 days)	1	Live alone				No Kids	40-79k	Suburban area	Several days	Several days	Not at all	Not at all	Not at all	Not at all	Several days	3	no	6	no/nondrinker	no	1	1	1	0	University degree/diploma	Divorced/Separated/Widowed
2056	complete	English	5	Yes, I agree to participate	Ontario	ON	30 to 39 years	18-39	Man	Male	0	worried	No change to work	Increased a lot	Somewhat worried	0		No change	0	No change	Rarely or none of the time (less than 1 day)	Some or a little of the time (1-2 days)	Occasionally or a moderate amount of the time (3-4 days)	3	Live with others	1	0	0	Kids	120k+	Suburban area	Nearly every day	Several days	Over half the days	Nearly every day	Over half the days	Over half the days	Over half the days	15	yes,10+	0	no/nondrinker	no	1	0	0	0	College degree/diploma	Married/living with partner
2594	complete	English	5	Yes, I agree to participate	Alberta	AB	40 to 49 years	40-59	Man	Male	0	worried	No change to work	No change	Very worried	4	0	Drink slightly more alcohol	0	No change	Rarely or none of the time (less than 1 day)	Occasionally or a moderate amount of the time (3-4 days)	Some or a little of the time (1-2 days)	2	Live with others	0	0	0	No Kids	80-119k	Rural area	Several days	Not at all	Several days	Not at all	Not at all	Over half the days	Not at all	4	no	4	no/nondrinker	no	0	0	0	1	High school or less	Not married/Single
2775	complete	English	5	Yes, I agree to participate	British Columbia	BC	70 years and over	60+	Woman	Female	0	not worried	No change to work		Somewhat worried	2	0	No change	0	No change	Some or a little of the time (1-2 days)	Some or a little of the time (1-2 days)	Rarely or none of the time (less than 1 day)	1	Live alone				No Kids	Less than 40k	Rural area	Several days	Not at all	Not at all	Not at all	Not at all	Not at all	Not at all	1	no	2	no/nondrinker	no	1	1	1	0	University degree/diploma	Divorced/Separated/Widowed
5049	complete	English	5	Yes, I agree to participate	Ontario	ON	40 to 49 years	40-59	Man	Male	0	worried	I have continued working, but now I am working from home instead of my usual loc	No change	Very worried	0		Drink slightly less alcohol	0	No change	Occasionally or a moderate amount of the time (3-4 days)	Occasionally or a moderate amount of the time (3-4 days)	Occasionally or a moderate amount of the time (3-4 days)	4	Live with others	1	1	0	Kids		Urban area	Over half the days	Over half the days	Several days	Several days	Several days	Over half the days	Several days	10	yes,10+	0	no/nondrinker	no	1	1	0	0	University degree/diploma	Married/living with partner
1743	complete	English	5	Yes, I agree to participate	Manitoba	SK/MN	70 years and over	60+	Man	Male	0	not worried	No change to work		Not very worried	0		Drink much less alcohol	0	Slightly less	Rarely or none of the time (less than 1 day)	Rarely or none of the time (less than 1 day)	Most or all of the time (5-7 days)	2	Live with others	0	0	0	No Kids	80-119k	Suburban area	Not at all	Not at all	Not at all	Not at all	Not at all	Not at all	Not at all	0	no	0	no/nondrinker	no	0	0	0	1	University degree/diploma	Married/living with partner
2745	complete	English	5	Yes, I agree to participate	Nova Scotia	QC/ATL	70 years and over	60+	Man	Male	0	not worried	No change to work		Not very worried	0		Drink much less alcohol	0	No change	Rarely or none of the time (less than 1 day)	Rarely or none of the time (less than 1 day)	Most or all of the time (5-7 days)	2	Live with others	0	0	0	No Kids	120k+	Urban area	Not at all	Not at all	Not at all	Not at all	Not at all	Not at all	Not at all	0	no	0	no/nondrinker	no	0	0	0	1	University degree/diploma	Married/living with partner
2909	complete	English	5	Yes, I agree to participate	Alberta	AB	70 years and over	60+	Woman	Female	0	worried	No change to work	Decreased a lot	Very worried	3	0	No change	0	No change	Rarely or none of the time (less than 1 day)	Some or a little of the time (1-2 days)	Some or a little of the time (1-2 days)	1	Live alone				No Kids	Less than 40k	Suburban area	Not at all	Not at all	Not at all	Not at all	Several days	Not at all	Not at all	1	no	3	no/nondrinker	no	1	1	1	0	High school or less	Divorced/Separated/Widowed
4990	complete	English	5	Yes, I agree to participate	Ontario	ON	18 to 29 years	18-39	Woman	Female	0	not worried	I have continued working, but now I am working from home instead of my usual loc	No change	Not very worried	1	0	Drink slightly less alcohol	0	No change	Rarely or none of the time (less than 1 day)	Some or a little of the time (1-2 days)	Occasionally or a moderate amount of the time (3-4 days)	1	Live alone				No Kids	80-119k	Urban area	Not at all	Not at all	Not at all	Not at all	Not at all	Not at all	Not at all	0	no	1	no/nondrinker	no	1	1	1	0	University degree/diploma	Not married/Single
2734	complete	English	5	Yes, I agree to participate	Ontario	ON	50 to 59 years	40-59	Woman	Female	0	not worried	No change to work	No change	Somewhat worried	0		No change	0	No change	Rarely or none of the time (less than 1 day)	Some or a little of the time (1-2 days)	Occasionally or a moderate amount of the time (3-4 days)	4	Live with others				No Kids		Suburban area	Not at all	Not at all	Over half the days	Over half the days	Not at all	Not at all	Several days	5	no	0	no/nondrinker	no	1	1	1	0	University degree/diploma	Married/living with partner
4909	complete	English	5	Yes, I agree to participate	British Columbia	BC	40 to 49 years	40-59	Woman	Female	0	worried	I was previously not working/ laid off/let go due to the pandemic, but now I am	Increased somewhat	Very worried	4	2	Drink slightly more alcohol	0	No change	Occasionally or a moderate amount of the time (3-4 days)	Most or all of the time (5-7 days)	Occasionally or a moderate amount of the time (3-4 days)	3	Live with others	0	0	2	Kids	40-79k	Urban area	Over half the days	Over half the days	Nearly every day	Over half the days	Over half the days	Nearly every day	Over half the days	16	yes,10+	4	Heavy driking	no	0	0	1	0	University degree/diploma	Divorced/Separated/Widowed
1937	complete	English	5	Yes, I agree to participate	Quebec	QC/ATL	40 to 49 years	40-59	Man	Male	1	not worried	No change to work	No change	Not very worried	0		Drink slightly less alcohol	0	No change	Some or a little of the time (1-2 days)	Rarely or none of the time (less than 1 day)	Some or a little of the time (1-2 days)	2	Live with others	0	0	0	No Kids		Urban area	Over half the days	Over half the days	Over half the days	Over half the days	Several days	Several days	Not at all	10	yes,10+	0	no/nondrinker	no	0	0	0	1	University degree/diploma	Married/living with partner
6711	complete	English	5	Yes, I agree to participate	Alberta	AB	50 to 59 years	40-59	Man	Male	0	worried	I was working from home due to the pandemic, but now I am back working at my usu	No change	Somewhat worried	1	1	No change	0	No change	Some or a little of the time (1-2 days)	Some or a little of the time (1-2 days)	Some or a little of the time (1-2 days)	4	Live with others	0	2	0	Kids	80-119k	Suburban area	Several days	Several days	Not at all	Over half the days	Not at all	Several days	Several days	6	no	1	Heavy driking	no	0	1	0	0	University degree/diploma	Married/living with partner
2960	complete	English	5	Yes, I agree to participate	Saskatchewan	SK/MN	50 to 59 years	40-59	Woman	Female	0	worried	No change to work	No change	Very worried	1	0	No change	0	No change	Occasionally or a moderate amount of the time (3-4 days)	Rarely or none of the time (less than 1 day)	Some or a little of the time (1-2 days)	2	Live with others	0	0	0	No Kids		Rural area	Several days	Not at all	Several days	Several days	Not at all	Over half the days	Several days	6	no	1	no/nondrinker	no	0	0	0	1	University degree/diploma	Married/living with partner
2795	complete	English	5	Yes, I agree to participate	Ontario	ON	60 to 69 years	60+	Man	Male	0	not worried	No change to work		Not very worried	6	0	Drink slightly more alcohol	0	No change	Rarely or none of the time (less than 1 day)	Rarely or none of the time (less than 1 day)	Some or a little of the time (1-2 days)	2	Live with others	0	0	0	No Kids	40-79k	Urban area	Not at all	Not at all	Not at all	Not at all	Several days	Several days	Not at all	2	no	6	no/nondrinker	no	0	0	0	1	University degree/diploma	Married/living with partner
3086	complete	English	5	Yes, I agree to participate	Ontario	ON	30 to 39 years	18-39	Woman	Female	1	worried	I have continued working, but now I am working from home instead of my usual loc	No change	Very worried	0		No change	0	No change	Occasionally or a moderate amount of the time (3-4 days)	Some or a little of the time (1-2 days)	Most or all of the time (5-7 days)	4	Live with others	1	1	0	Kids	120k+	Suburban area	Nearly every day	Over half the days	Over half the days	Several days	Nearly every day	Over half the days	Over half the days	15	yes,10+	0	no/nondrinker	no	1	1	0	0	Some post-secondary	Married/living with partner
4602	complete	English	5	Yes, I agree to participate	Alberta	AB	18 to 29 years	18-39	Woman	Female	1	worried	No change to work	Increased somewhat	Very worried	0		No change	0	No change	Rarely or none of the time (less than 1 day)	Rarely or none of the time (less than 1 day)	Some or a little of the time (1-2 days)	5	Live with others	0	1	3	Kids	80-119k	Suburban area	Not at all	Not at all	Not at all	Not at all	Not at all	Not at all	Not at all	0	no	0	no/nondrinker	no	0	1	1	0	Some post-secondary	Not married/Single
1189	complete	English	5	Yes, I agree to participate	Ontario	ON	70 years and over	60+	Man	Male	1	worried	No change to work	No change	Very worried	0		No change	0	No change	Some or a little of the time (1-2 days)	Some or a little of the time (1-2 days)	Some or a little of the time (1-2 days)	2	Live with others	0	0	0	No Kids	80-119k	Suburban area	Several days	Several days	Several days	Several days	Several days	Several days	Several days	7	no	0	no/nondrinker	no	0	0	0	1	University degree/diploma	Married/living with partner
1514	complete	English	5	Yes, I agree to participate	Prince Edward Island	QC/ATL	60 to 69 years	60+	Man	Male	0	not worried	No change to work		Somewhat worried	2	0	Drink slightly less alcohol	0	No change	Rarely or none of the time (less than 1 day)	Rarely or none of the time (less than 1 day)	Some or a little of the time (1-2 days)	1	Live alone				No Kids	40-79k	Urban area	Not at all	Not at all	Not at all	Not at all	Not at all	Not at all	Not at all	0	no	2	no/nondrinker	no	1	1	1	0	University degree/diploma	Divorced/Separated/Widowed
2233	complete	English	5	Yes, I agree to participate	Ontario	ON	50 to 59 years	40-59	Woman	Female	0	not worried	I was working from home due to the pandemic, but now I am back working at my usu	No change	Not at all worried	4	2	No change	0	No change	Rarely or none of the time (less than 1 day)	Rarely or none of the time (less than 1 day)	Occasionally or a moderate amount of the time (3-4 days)	2	Live with others	0	0	0	No Kids	120k+	Suburban area	Not at all	Not at all	Not at all	Not at all	Not at all	Not at all	Not at all	0	no	4	Heavy driking	no	0	0	0	1	Some post-secondary	Married/living with partner
392	complete	English	5	Yes, I agree to participate	Prince Edward Island	QC/ATL	60 to 69 years	60+	Woman	Female	0	not worried	Other	No change	Somewhat worried	1	0	No change	0	No change	Rarely or none of the time (less than 1 day)	Occasionally or a moderate amount of the time (3-4 days)	Occasionally or a moderate amount of the time (3-4 days)	1	Live alone				No Kids	80-119k	Suburban area	Nearly every day	Several days	Several days	Several days	Several days	Several days	Over half the days	10	yes,10+	1	no/nondrinker	no	1	1	1	0	University degree/diploma	Not married/Single
2694	complete	English	5	Yes, I agree to participate	Ontario	ON	70 years and over	60+	Woman	Female	0	not worried	I am not currently working, or I have been laid off/let go, due to the pandemic		Not very worried	0		Drink much less alcohol	0	No change	Some or a little of the time (1-2 days)	Some or a little of the time (1-2 days)	Most or all of the time (5-7 days)	3	Live with others	0	0	0	No Kids	120k+	Rural area	Not at all	Not at all	Not at all	Not at all	Not at all	Not at all	Not at all	0	no	0	no/nondrinker	no	0	0	0	1	University degree/diploma	Divorced/Separated/Widowed
2550	complete	English	5	Yes, I agree to participate	Ontario	ON	50 to 59 years	40-59	Woman	Female	0	worried	I was previously not working/ laid off/let go due to the pandemic, but now I am	Decreased a lot	Somewhat worried	2	0	No change	0	No change	Some or a little of the time (1-2 days)	Occasionally or a moderate amount of the time (3-4 days)	Some or a little of the time (1-2 days)	3	Live with others	0	0	0	No Kids	40-79k	Rural area	Over half the days	Over half the days	Over half the days	Over half the days	Over half the days	Nearly every day	Over half the days	15	yes,10+	2	no/nondrinker	no	0	0	0	1	College degree/diploma	Married/living with partner
1856	complete	English	5	Yes, I agree to participate	Nova Scotia	QC/ATL	60 to 69 years	60+	Man	Male	0	not worried	No change to work		Not very worried	4	0	No change	0	No change	Rarely or none of the time (less than 1 day)	Rarely or none of the time (less than 1 day)	Occasionally or a moderate amount of the time (3-4 days)	2	Live with others	0	0	0	No Kids	80-119k	Urban area	Not at all	Not at all	Not at all	Not at all	Not at all	Not at all	Not at all	0	no	4	no/nondrinker	no	0	0	0	1	University degree/diploma	Married/living with partner
768	complete	English	5	Yes, I agree to participate	Nova Scotia	QC/ATL	50 to 59 years	40-59	Woman	Female	1	worried	I have continued working, but now I am working from home instead of my usual loc	No change	Somewhat worried	0		No change	0	No change	Some or a little of the time (1-2 days)	Some or a little of the time (1-2 days)	Rarely or none of the time (less than 1 day)	5	Live with others	0	0	1	Kids	120k+	Suburban area	Not at all	Not at all	Not at all	Not at all	Not at all	Not at all	Not at all	0	no	0	no/nondrinker	no	0	0	1	0	University degree/diploma	Married/living with partner
5337	complete	English	5	Yes, I agree to participate	Ontario	ON	60 to 69 years	60+	Woman	Female	0	worried	No change to work		Very worried	0		No change	0	No change	Rarely or none of the time (less than 1 day)	Some or a little of the time (1-2 days)	Rarely or none of the time (less than 1 day)	1	Live alone				No Kids	Less than 40k	Urban area	Not at all	Not at all	Several days	Not at all	Not at all	Not at all	Not at all	1	no	0	no/nondrinker	no	1	1	1	0	High school or less	Divorced/Separated/Widowed
5487	complete	English	5	Yes, I agree to participate	Ontario	ON	70 years and over	60+	Woman	Female	0	not worried	No change to work		Somewhat worried	0		No change	0	No change	Rarely or none of the time (less than 1 day)	Rarely or none of the time (less than 1 day)	Occasionally or a moderate amount of the time (3-4 days)	2	Live with others	0	0	0	No Kids	80-119k	Suburban area	Several days	Several days	Several days	Several days	Not at all	Not at all	Several days	5	no	0	no/nondrinker	no	0	0	0	1	University degree/diploma	Married/living with partner
2562	complete	English	5	Yes, I agree to participate	British Columbia	BC	30 to 39 years	18-39	Woman	Female	0	worried	No change to work	Increased a lot	Somewhat worried	7	0	Drink slightly more alcohol	7	No change	Rarely or none of the time (less than 1 day)	Rarely or none of the time (less than 1 day)	Some or a little of the time (1-2 days)	2	Live with others	0	0	0	No Kids		Suburban area	Several days	Not at all	Not at all	Several days	Several days	Several days	Several days	5	no	7	no/nondrinker	yes	0	0	0	1	Some post-secondary	Married/living with partner
5042	complete	English	5	Yes, I agree to participate	Saskatchewan	SK/MN	60 to 69 years	60+	Man	Male	0	worried	No change to work	No change	Somewhat worried	0		No change	0	No change	Rarely or none of the time (less than 1 day)	Rarely or none of the time (less than 1 day)	Some or a little of the time (1-2 days)	2	Live with others	0	0	0	No Kids	120k+	Urban area	Not at all	Not at all	Several days	Not at all	Not at all	Not at all	Not at all	1	no	0	no/nondrinker	no	0	0	0	1	Some post-secondary	Married/living with partner
3228	complete	English	5	Yes, I agree to participate	Alberta	AB	40 to 49 years	40-59	Man	Male	0	worried	No change to work	Increased somewhat	Somewhat worried	2	0	No change	0	No change	Some or a little of the time (1-2 days)	Some or a little of the time (1-2 days)	Some or a little of the time (1-2 days)	4	Live with others	0	0	2	Kids	120k+	Rural area	Several days	Not at all	Several days	Several days	Not at all	Over half the days	Not at all	5	no	2	no/nondrinker	no	0	0	1	0	Some post-secondary	Married/living with partner
3680	complete	English	5	Yes, I agree to participate	Ontario	ON	40 to 49 years	40-59	Woman	Female	1	worried	No change to work	No change	Somewhat worried	2	3	Drink much less alcohol	2	Slightly less	Some or a little of the time (1-2 days)	Occasionally or a moderate amount of the time (3-4 days)	Some or a little of the time (1-2 days)	2	Live with others	0	0	1	Kids		Urban area	Several days	Several days	Several days	Several days	Over half the days	Several days	Several days	8	no	2	Heavy driking	yes	0	0	1	0	University degree/diploma	Married/living with partner
2098	complete	English	5	Yes, I agree to participate	Ontario	ON	30 to 39 years	18-39	Man	Male	0	not worried	I have continued working, but now I am working from home instead of my usual loc	Increased somewhat	Somewhat worried	3	0	No change	0	No change	Rarely or none of the time (less than 1 day)	Some or a little of the time (1-2 days)	Occasionally or a moderate amount of the time (3-4 days)	4	Live with others	1	0	0	Kids	40-79k	Rural area	Several days	Not at all	Not at all	Not at all	Not at all	Not at all	Not at all	1	no	3	no/nondrinker	no	1	0	0	0	Some post-secondary	Not married/Single
1158	complete	English	5	Yes, I agree to participate	Ontario	ON	70 years and over	60+	Woman	Female	0	worried	No change to work		Somewhat worried	0		No change	0	No change	Rarely or none of the time (less than 1 day)	Some or a little of the time (1-2 days)	Occasionally or a moderate amount of the time (3-4 days)	2	Live with others	0	0	0	No Kids	Less than 40k	Rural area	Not at all	Not at all	Not at all	Not at all	Not at all	Not at all	Not at all	0	no	0	no/nondrinker	no	0	0	0	1	Some post-secondary	Divorced/Separated/Widowed
6101	complete	English	5	Yes, I agree to participate	Ontario	ON	50 to 59 years	40-59	Woman	Female	1	worried	I was previously not working/ laid off/let go due to the pandemic, but now I am	Decreased a lot	Very worried	0		Drink much less alcohol	0	No change	Rarely or none of the time (less than 1 day)	Rarely or none of the time (less than 1 day)	Rarely or none of the time (less than 1 day)	2	Live with others	0	0	0	No Kids		Urban area	Not at all	Several days	Several days	Several days	Not at all	Not at all	Several days	4	no	0	no/nondrinker	no	0	0	0	1	High school or less	Married/living with partner
4677	complete	English	5	Yes, I agree to participate	Quebec	QC/ATL	40 to 49 years	40-59	Woman	Female	0	worried	No change to work	Decreased a lot	Somewhat worried	3	0	No change	0	No change	Some or a little of the time (1-2 days)	Some or a little of the time (1-2 days)	Occasionally or a moderate amount of the time (3-4 days)	3	Live with others	1	0	0	Kids	80-119k	Urban area	Several days	Not at all	Several days	Not at all	Several days	Several days	Not at all	4	no	3	no/nondrinker	no	1	0	0	0	University degree/diploma	Married/living with partner
6085	complete	English	5	Yes, I agree to participate	Ontario	ON	30 to 39 years	18-39	Woman	Female	1	not worried	I have continued working, but now I am working from home instead of my usual loc	No change	Very worried	3	1	Drink slightly less alcohol	0	No change	Occasionally or a moderate amount of the time (3-4 days)	Occasionally or a moderate amount of the time (3-4 days)	Occasionally or a moderate amount of the time (3-4 days)	2	Live with others	0	0	0	No Kids	120k+	Urban area	Over half the days	Over half the days	Nearly every day	Several days	Nearly every day	Over half the days	Over half the days	15	yes,10+	3	Heavy driking	no	0	0	0	1	University degree/diploma	Married/living with partner
2871	complete	English	5	Yes, I agree to participate	Ontario	ON	60 to 69 years	60+	Woman	Female	1	not worried	No change to work		Somewhat worried	2	0	No change	0	No change	Rarely or none of the time (less than 1 day)	Rarely or none of the time (less than 1 day)	Occasionally or a moderate amount of the time (3-4 days)	2	Live with others	0	0	0	No Kids	120k+	Rural area	Not at all	Not at all	Not at all	Several days	Not at all	Several days	Several days	3	no	2	no/nondrinker	no	0	0	0	1	University degree/diploma	Married/living with partner
2442	complete	English	5	Yes, I agree to participate	Manitoba	SK/MN	70 years and over	60+	Woman	Female	1	worried	No change to work		Very worried	3	0	No change	0	No change	Rarely or none of the time (less than 1 day)	Rarely or none of the time (less than 1 day)	Occasionally or a moderate amount of the time (3-4 days)	1	Live alone				No Kids	40-79k	Suburban area	Not at all	Not at all	Not at all	Not at all	Not at all	Several days	Not at all	1	no	3	no/nondrinker	no	1	1	1	0	Some post-secondary	Divorced/Separated/Widowed
6843	complete	English	5	Yes, I agree to participate	British Columbia	BC	60 to 69 years	60+	Man	Male	1	not worried	No change to work		Not very worried	7	5	No change	0	No change	Some or a little of the time (1-2 days)	Rarely or none of the time (less than 1 day)	Most or all of the time (5-7 days)	1	Live alone				No Kids	40-79k	Rural area	Several days	Several days	Not at all	Not at all	Not at all	Not at all	Several days	3	no	7	Heavy driking	no	1	1	1	0	Some post-secondary	Not married/Single
3097	complete	English	5	Yes, I agree to participate	Ontario	ON	50 to 59 years	40-59	Woman	Female	1	not worried	Other	No change	Not at all worried	0		No change	0	No change	Rarely or none of the time (less than 1 day)	Rarely or none of the time (less than 1 day)	Most or all of the time (5-7 days)	2	Live with others	0	0	0	No Kids	120k+	Urban area	Not at all	Not at all	Not at all	Not at all	Not at all	Not at all	Not at all	0	no	0	no/nondrinker	no	0	0	0	1	University degree/diploma	Married/living with partner
262	complete	English	5	Yes, I agree to participate	British Columbia	BC	70 years and over	60+	Woman	Female	0	not worried	No change to work		Not at all worried	0		No change	0	No change	Rarely or none of the time (less than 1 day)	Rarely or none of the time (less than 1 day)	Rarely or none of the time (less than 1 day)	2	Live with others	0	0	0	No Kids	120k+	Urban area	Not at all	Not at all	Not at all	Not at all	Not at all	Not at all	Not at all	0	no	0	no/nondrinker	no	0	0	0	1	Some post-secondary	Married/living with partner
5223	complete	English	5	Yes, I agree to participate	Ontario	ON	60 to 69 years	60+	Man	Male	1	not worried	I have continued working, but now I am working from home instead of my usual loc	No change	Not very worried	3	0	Drink slightly less alcohol	0	No change	Rarely or none of the time (less than 1 day)	Rarely or none of the time (less than 1 day)	Occasionally or a moderate amount of the time (3-4 days)	2	Live with others	0	0	0	No Kids	120k+	Suburban area	Not at all	Not at all	Not at all	Not at all	Not at all	Not at all	Not at all	0	no	3	no/nondrinker	no	0	0	0	1	University degree/diploma	Married/living with partner
2225	complete	English	5	Yes, I agree to participate	Ontario	ON	50 to 59 years	40-59	Man	Male	0	worried	No change to work	No change	Somewhat worried	3	4	Drink slightly more alcohol	0	No change	Rarely or none of the time (less than 1 day)	Rarely or none of the time (less than 1 day)	Most or all of the time (5-7 days)	2	Live with others	0	0	0	No Kids	120k+	Suburban area	Several days	Not at all	Several days	Several days	Several days	Several days	Not at all	5	no	3	Heavy driking	no	0	0	0	1	College degree/diploma	Married/living with partner
1103	complete	English	5	Yes, I agree to participate	New Brunswick	QC/ATL	40 to 49 years	40-59	Woman	Female	1	not worried	I have continued working, but now I am working from home instead of my usual loc	No change	Not at all worried	5	4	Drink much more alcohol	0	No change	Occasionally or a moderate amount of the time (3-4 days)	Rarely or none of the time (less than 1 day)	Rarely or none of the time (less than 1 day)	3	Live with others	0	2	0	Kids	40-79k	Suburban area	Nearly every day	Several days	Several days	Over half the days	Several days	Nearly every day	Nearly every day	14	yes,10+	5	Heavy driking	no	0	1	0	0	College degree/diploma	Divorced/Separated/Widowed
1516	complete	English	5	Yes, I agree to participate	British Columbia	BC	40 to 49 years	40-59	Woman	Female	0	worried	No change to work		Very worried	0		No change	0	No change	Occasionally or a moderate amount of the time (3-4 days)	Most or all of the time (5-7 days)	Occasionally or a moderate amount of the time (3-4 days)	4	Live with others	2	0	0	Kids	Less than 40k	Urban area	Over half the days	Several days	Over half the days	Nearly every day	Not at all	Nearly every day	Nearly every day	14	yes,10+	0	no/nondrinker	no	1	0	0	0	University degree/diploma	Married/living with partner
800	complete	English	5	Yes, I agree to participate	Quebec	QC/ATL	50 to 59 years	40-59	Man	Male	0	worried	No change to work	Increased a lot	Not very worried	0		No change	0	No change	Rarely or none of the time (less than 1 day)	Rarely or none of the time (less than 1 day)	Occasionally or a moderate amount of the time (3-4 days)	4	Live with others	0	1	1	Kids	80-119k	Suburban area	Not at all	Not at all	Not at all	Not at all	Not at all	Not at all	Not at all	0	no	0	no/nondrinker	no	0	1	1	0	University degree/diploma	Married/living with partner
5945	complete	English	5	Yes, I agree to participate	Nova Scotia	QC/ATL	18 to 29 years	18-39	Man	Male	1	worried	I have continued working, but now I am working from home instead of my usual loc	Increased somewhat	Somewhat worried	2	1	Drink slightly more alcohol	2	Slightly more	Occasionally or a moderate amount of the time (3-4 days)	Most or all of the time (5-7 days)	Occasionally or a moderate amount of the time (3-4 days)	1	Live alone				No Kids	Less than 40k	Urban area	Over half the days	Several days	Over half the days	Several days	Several days	Over half the days	Over half the days	11	yes,10+	2	Heavy driking	yes	1	1	1	0	College degree/diploma	Not married/Single
2808	complete	English	5	Yes, I agree to participate	Ontario	ON	40 to 49 years	40-59	Man	Male	1	not worried	No change to work	No change	Not very worried	0		No change	0	No change	Rarely or none of the time (less than 1 day)	Rarely or none of the time (less than 1 day)	Rarely or none of the time (less than 1 day)	1	Live alone				No Kids	80-119k	Suburban area	Not at all	Not at all	Not at all	Not at all	Not at all	Not at all	Not at all	0	no	0	no/nondrinker	no	1	1	1	0	University degree/diploma	Not married/Single
4189	complete	English	5	Yes, I agree to participate	Alberta	AB	60 to 69 years	60+	Woman	Female	0	worried	No change to work		Somewhat worried	0		No change	0	No change	Rarely or none of the time (less than 1 day)	Rarely or none of the time (less than 1 day)	Rarely or none of the time (less than 1 day)	2	Live with others	0	0	0	No Kids		Urban area	Not at all	Not at all	Not at all	Not at all	Not at all	Not at all	Not at all	0	no	0	no/nondrinker	no	0	0	0	1	College degree/diploma	Married/living with partner
2391	complete	English	5	Yes, I agree to participate	Ontario	ON	60 to 69 years	60+	Man	Male	0	not worried	No change to work		Somewhat worried	5	1	Drink slightly more alcohol	0	No change	Rarely or none of the time (less than 1 day)	Rarely or none of the time (less than 1 day)	Some or a little of the time (1-2 days)	2	Live with others	0	0	0	No Kids	120k+	Urban area	Not at all	Not at all	Not at all	Not at all	Several days	Not at all	Not at all	1	no	5	Heavy driking	no	0	0	0	1	University degree/diploma	Married/living with partner
5127	complete	English	5	Yes, I agree to participate	Alberta	AB	18 to 29 years	18-39	Woman	Female	0	worried	I am not currently working, or I have been laid off/let go, due to the pandemic		Very worried	0		No change	0	No change	Most or all of the time (5-7 days)	Most or all of the time (5-7 days)	Most or all of the time (5-7 days)	3	Live with others				No Kids	Less than 40k	Urban area	Nearly every day	Nearly every day	Nearly every day	Nearly every day	Nearly every day	Nearly every day	Nearly every day	21	yes,10+	0	no/nondrinker	no	1	1	1	0	High school or less	Not married/Single
2765	complete	English	5	Yes, I agree to participate	Ontario	ON	60 to 69 years	60+	Woman	Female	1	not worried	I am not currently working, or I have been laid off/let go, due to the pandemic		Not very worried	3	0	Drink slightly more alcohol	0	No change	Rarely or none of the time (less than 1 day)	Rarely or none of the time (less than 1 day)	Most or all of the time (5-7 days)	1	Live alone				No Kids		Urban area	Not at all	Not at all	Not at all	Not at all	Not at all	Not at all	Not at all	0	no	3	no/nondrinker	no	1	1	1	0	University degree/diploma	Divorced/Separated/Widowed
5774	complete	English	5	Yes, I agree to participate	Quebec	QC/ATL	30 to 39 years	18-39	Man	Male	0	worried	I was working from home due to the pandemic, but now I am back working at my usu	No change	Somewhat worried	2	0	No change	0	No change	Rarely or none of the time (less than 1 day)	Rarely or none of the time (less than 1 day)	Most or all of the time (5-7 days)	5	Live with others	2	1	0	Kids	40-79k	Suburban area	Several days	Not at all	Several days	Not at all	Not at all	Several days	Several days	4	no	2	no/nondrinker	no	1	1	0	0	University degree/diploma	Married/living with partner
3711	complete	English	5	Yes, I agree to participate	Ontario	ON	18 to 29 years	18-39	Woman	Female	1	not worried	I have continued working, but now I am working from home instead of my usual loc	No change	Very worried	6	0	Drink slightly more alcohol	4	Slightly more	Occasionally or a moderate amount of the time (3-4 days)	Some or a little of the time (1-2 days)	Some or a little of the time (1-2 days)	2	Live with others	0	0	0	No Kids	120k+	Urban area	Several days	Several days	Nearly every day	Several days	Several days	Several days	Over half the days	10	yes,10+	6	no/nondrinker	yes	0	0	0	1	University degree/diploma	Not married/Single
1503	complete	English	5	Yes, I agree to participate	Alberta	AB	30 to 39 years	18-39	Man	Male	0	not worried	No change to work	No change	Somewhat worried	3	3	Drink much less alcohol	0	No change	Some or a little of the time (1-2 days)	Some or a little of the time (1-2 days)	Most or all of the time (5-7 days)	1	Live alone				No Kids	80-119k	Urban area	Not at all	Not at all	Not at all	Not at all	Several days	Several days	Several days	3	no	3	Heavy driking	no	1	1	1	0	College degree/diploma	Not married/Single
1903	complete	English	5	Yes, I agree to participate	Newfoundland and Labrador	QC/ATL	30 to 39 years	18-39	Man	Male	0	worried	I was previously not working/ laid off/let go due to the pandemic, but now I am	No change	Not very worried	1	0	No change	0	No change	Rarely or none of the time (less than 1 day)	Rarely or none of the time (less than 1 day)	Occasionally or a moderate amount of the time (3-4 days)	2	Live with others	0	0	0	No Kids	120k+	Suburban area	Not at all	Not at all	Not at all	Not at all	Not at all	Not at all	Not at all	0	no	1	no/nondrinker	no	0	0	0	1	College degree/diploma	Married/living with partner
2602	complete	English	5	Yes, I agree to participate	Manitoba	SK/MN	70 years and over	60+	Woman	Female	1	not worried	No change to work		Not very worried	2	0	Drink slightly less alcohol	0	No change	Rarely or none of the time (less than 1 day)	Rarely or none of the time (less than 1 day)	Occasionally or a moderate amount of the time (3-4 days)	1	Live alone				No Kids	120k+	Suburban area	Not at all	Not at all	Not at all	Not at all	Not at all	Not at all	Not at all	0	no	2	no/nondrinker	no	1	1	1	0		Divorced/Separated/Widowed
3536	complete	English	5	Yes, I agree to participate	Alberta	AB	60 to 69 years	60+	Man	Male	0	worried	I have continued working, but now I am working from home instead of my usual loc	No change	Very worried	0		No change	0	No change	Some or a little of the time (1-2 days)	Rarely or none of the time (less than 1 day)	Some or a little of the time (1-2 days)	4	Live with others	0	0	0	No Kids	120k+	Suburban area	Several days	Several days	Several days	Several days	Several days	Several days	Several days	7	no	0	no/nondrinker	no	0	0	0	1	University degree/diploma	Married/living with partner
886	complete	English	5	Yes, I agree to participate	Saskatchewan	SK/MN	40 to 49 years	40-59	Woman	Female	0	not worried	No change to work	Increased somewhat	Not very worried	3	3	No change	0	No change	Rarely or none of the time (less than 1 day)	Rarely or none of the time (less than 1 day)	Occasionally or a moderate amount of the time (3-4 days)	2	Live with others	0	0	0	No Kids	40-79k	Urban area	Not at all	Not at all	Not at all	Not at all	Not at all	Not at all	Not at all	0	no	3	Heavy driking	no	0	0	0	1	College degree/diploma	Married/living with partner
6008	complete	English	5	Yes, I agree to participate	British Columbia	BC	50 to 59 years	40-59	Man	Male	0	worried	I am not currently working, or I have been laid off/let go, due to the pandemic		Very worried	3	0	Drink slightly more alcohol	0	No change	Some or a little of the time (1-2 days)	Some or a little of the time (1-2 days)	Some or a little of the time (1-2 days)	2	Live with others	0	0	0	No Kids	40-79k	Urban area	Several days	Not at all	Not at all	Several days	Not at all	Over half the days	Over half the days	6	no	3	no/nondrinker	no	0	0	0	1	University degree/diploma	Married/living with partner
1491	complete	English	5	Yes, I agree to participate	Quebec	QC/ATL	70 years and over	60+	Woman	Female	0	not worried	No change to work		Somewhat worried	5	3	No change	0	No change	Rarely or none of the time (less than 1 day)	Rarely or none of the time (less than 1 day)	Some or a little of the time (1-2 days)	2	Live with others	0	0	0	No Kids	80-119k	Urban area	Several days	Not at all	Not at all	Not at all	Not at all	Several days	Not at all	2	no	5	Heavy driking	no	0	0	0	1	University degree/diploma	Married/living with partner
2480	complete	English	5	Yes, I agree to participate	Manitoba	SK/MN	60 to 69 years	60+	Man	Male	0	worried	No change to work	No change	Very worried	6	2	Drink slightly more alcohol	0	No change	Some or a little of the time (1-2 days)	Rarely or none of the time (less than 1 day)	Some or a little of the time (1-2 days)	2	Live with others	0	0	0	No Kids	120k+	Rural area	Nearly every day	Several days	Several days	Not at all	Not at all	Not at all	Not at all	5	no	6	Heavy driking	no	0	0	0	1	College degree/diploma	Married/living with partner
4853	complete	English	5	Yes, I agree to participate	Ontario	ON	30 to 39 years	18-39	Man	Male	0	not worried	I have continued working, but now I am working from home instead of my usual loc	No change	Somewhat worried	2	2	Drink slightly more alcohol	0	No change	Rarely or none of the time (less than 1 day)	Rarely or none of the time (less than 1 day)	Some or a little of the time (1-2 days)	2	Live with others	0	0	0	No Kids	80-119k	Suburban area	Not at all	Not at all	Not at all	Not at all	Not at all	Not at all	Not at all	0	no	2	Heavy driking	no	0	0	0	1	University degree/diploma	Married/living with partner
4774	complete	English	5	Yes, I agree to participate	Ontario	ON	40 to 49 years	40-59	Woman	Female	1	worried	I have continued working, but now I am working from home instead of my usual loc	Increased a lot	Very worried	0		No change	0	No change	Rarely or none of the time (less than 1 day)	Rarely or none of the time (less than 1 day)	Some or a little of the time (1-2 days)	2	Live with others	0	0	0	No Kids	120k+	Suburban area	Not at all	Not at all	Not at all	Not at all	Not at all	Not at all	Several days	1	no	0	no/nondrinker	no	0	0	0	1	University degree/diploma	Married/living with partner
4085	complete	English	5	Yes, I agree to participate	British Columbia	BC	50 to 59 years	40-59	Woman	Female	0	not worried	No change to work	No change	Not very worried	1	0	Drink slightly less alcohol	0	No change	Occasionally or a moderate amount of the time (3-4 days)	Occasionally or a moderate amount of the time (3-4 days)	Some or a little of the time (1-2 days)	5	Live with others	0	0	1	Kids	120k+	Suburban area	Over half the days	Several days	Over half the days	Over half the days	Several days	Over half the days	Several days	11	yes,10+	1	no/nondrinker	no	0	0	1	0	University degree/diploma	Married/living with partner
1254	complete	English	5	Yes, I agree to participate	Quebec	QC/ATL	40 to 49 years	40-59	Man	Male	0	worried	I was previously not working/ laid off/let go due to the pandemic, but now I am	Increased somewhat	Very worried	2	0	Drink much more alcohol	0	No change	Occasionally or a moderate amount of the time (3-4 days)	Some or a little of the time (1-2 days)	Occasionally or a moderate amount of the time (3-4 days)	1	Live alone				No Kids	120k+	Urban area	Several days	Over half the days	Several days	Over half the days	Several days	Over half the days	Several days	10	yes,10+	2	no/nondrinker	no	1	1	1	0	University degree/diploma	Not married/Single
4159	complete	English	5	Yes, I agree to participate	Newfoundland and Labrador	QC/ATL	40 to 49 years	40-59	Woman	Female	0	not worried	No change to work		Very worried	2	0	No change	0	No change	Rarely or none of the time (less than 1 day)	Rarely or none of the time (less than 1 day)	Some or a little of the time (1-2 days)	4	Live with others	0	2	0	Kids		Rural area	Not at all	Not at all	Not at all	Not at all	Several days	Not at all	Not at all	1	no	2	no/nondrinker	no	0	1	0	0	College degree/diploma	Married/living with partner
3583	complete	English	5	Yes, I agree to participate	Alberta	AB	40 to 49 years	40-59	Man	Male	0	worried	I am not currently working, or I have been laid off/let go, due to the pandemic		Very worried	0		No change	0	No change	Some or a little of the time (1-2 days)	Most or all of the time (5-7 days)	Most or all of the time (5-7 days)	1	Live alone				No Kids		Urban area	Several days	Not at all	Not at all	Several days	Not at all	Not at all	Several days	3	no	0	no/nondrinker	no	1	1	1	0	College degree/diploma	Not married/Single
2820	complete	English	5	Yes, I agree to participate	Ontario	ON	60 to 69 years	60+	Woman	Female	1	not worried	I was previously not working/ laid off/let go due to the pandemic, but now I am	No change	Not very worried	0		No change	0		Rarely or none of the time (less than 1 day)	Some or a little of the time (1-2 days)	Occasionally or a moderate amount of the time (3-4 days)	2	Live with others	0	0	0	No Kids	80-119k	Urban area	Not at all	Not at all	Not at all	Not at all	Not at all	Several days	Not at all	1	no	0	no/nondrinker	no	0	0	0	1	High school or less	Married/living with partner
212	complete	English	5	Yes, I agree to participate	British Columbia	BC	70 years and over	60+	Man	Male	1	not worried	No change to work		Somewhat worried	0		No change	0	No change	Rarely or none of the time (less than 1 day)	Rarely or none of the time (less than 1 day)	Rarely or none of the time (less than 1 day)	2	Live with others	0	0	0	No Kids	80-119k	Urban area	Not at all	Not at all	Not at all	Not at all	Not at all	Not at all	Not at all	0	no	0	no/nondrinker	no	0	0	0	1	University degree/diploma	Married/living with partner
5628	complete	English	5	Yes, I agree to participate	Ontario	ON	60 to 69 years	60+	Man	Male	0	worried	I am not currently working, or I have been laid off/let go, due to the pandemic		Very worried	3	3	Drink much more alcohol	1	Much more	Most or all of the time (5-7 days)	Most or all of the time (5-7 days)	Rarely or none of the time (less than 1 day)	2	Live with others	0	0	0	No Kids	Less than 40k	Urban area	Nearly every day	Nearly every day	Nearly every day	Nearly every day	Nearly every day	Nearly every day	Nearly every day	21	yes,10+	3	Heavy driking	yes	0	0	0	1	Some post-secondary	Married/living with partner
2099	complete	English	5	Yes, I agree to participate	Ontario	ON	30 to 39 years	18-39	Man	Male	0	worried	I have continued working, but now I am working from home instead of my usual loc	No change	Somewhat worried	0		No change	0	No change	Rarely or none of the time (less than 1 day)	Rarely or none of the time (less than 1 day)	Occasionally or a moderate amount of the time (3-4 days)	1	Live alone				No Kids		Suburban area	Several days	Not at all	Several days	Several days	Not at all	Not at all	Not at all	3	no	0	no/nondrinker	no	1	1	1	0	University degree/diploma	Not married/Single
5135	complete	English	5	Yes, I agree to participate	British Columbia	BC	40 to 49 years	40-59	Man	Male	1	not worried	I have continued working, but now I am working from home instead of my usual loc	Decreased somewhat	Very worried	7	1	Drink slightly less alcohol	0	No change	Rarely or none of the time (less than 1 day)	Rarely or none of the time (less than 1 day)	Most or all of the time (5-7 days)	3	Live with others	1	0	0	Kids	120k+	Suburban area	Several days	Not at all	Several days	Not at all	Several days	Several days	Not at all	4	no	7	Heavy driking	no	1	0	0	0	University degree/diploma	Married/living with partner
1944	complete	English	5	Yes, I agree to participate	Ontario	ON	30 to 39 years	18-39	Woman	Female	1	worried	I am not currently working, or I have been laid off/let go, due to the pandemic		Not very worried	2	2	Drink slightly more alcohol	2	Slightly more	Rarely or none of the time (less than 1 day)	Rarely or none of the time (less than 1 day)	Rarely or none of the time (less than 1 day)	2	Live with others	0	0	0	No Kids	120k+	Urban area	Not at all	Not at all	Not at all	Not at all	Not at all	Not at all	Not at all	0	no	2	Heavy driking	yes	0	0	0	1	University degree/diploma	Married/living with partner
56	complete	English	5	Yes, I agree to participate	Ontario	ON	70 years and over	60+	Woman	Female	1	worried	I am not currently working, or I have been laid off/let go, due to the pandemic		Very worried	0		No change	0	No change	Rarely or none of the time (less than 1 day)	Rarely or none of the time (less than 1 day)	Rarely or none of the time (less than 1 day)	2	Live with others	0	0	0	No Kids	40-79k	Suburban area	Not at all	Not at all	Not at all	Not at all	Not at all	Not at all	Not at all	0	no	0	no/nondrinker	no	0	0	0	1	Some post-secondary	Married/living with partner
3173	complete	English	5	Yes, I agree to participate	Ontario	ON	50 to 59 years	40-59	Woman	Female	0	not worried	I am not currently working, or I have been laid off/let go, due to the pandemic		Not very worried				0	No change	Occasionally or a moderate amount of the time (3-4 days)	Some or a little of the time (1-2 days)	Rarely or none of the time (less than 1 day)	3	Live with others	0	1	0	Kids		Urban area	Over half the days	Over half the days	Over half the days	Over half the days	Over half the days	Over half the days	Over half the days	14	yes,10+	96	REF	no	0	1	0	0	University degree/diploma	Married/living with partner
5304	complete	English	5	Yes, I agree to participate	Newfoundland and Labrador	QC/ATL	60 to 69 years	60+	Man	Male	1	not worried	No change to work		Not very worried	0		No change	0	No change	Rarely or none of the time (less than 1 day)	Rarely or none of the time (less than 1 day)	Rarely or none of the time (less than 1 day)	3	Live with others	0	0	0	No Kids	40-79k	Rural area	Not at all	Not at all	Not at all	Not at all	Not at all	Not at all	Not at all	0	no	0	no/nondrinker	no	0	0	0	1	Some post-secondary	Married/living with partner
345	complete	English	5	Yes, I agree to participate	Ontario	ON	70 years and over	60+	Woman	Female	1	not worried	No change to work		Very worried	2	0	No change	0	No change	Occasionally or a moderate amount of the time (3-4 days)	Occasionally or a moderate amount of the time (3-4 days)	Some or a little of the time (1-2 days)	1	Live alone				No Kids		Urban area	Several days	Several days	Over half the days	Over half the days	Several days	Over half the days	Several days	10	yes,10+	2	no/nondrinker	no	1	1	1	0	University degree/diploma	Divorced/Separated/Widowed
4409	complete	English	5	Yes, I agree to participate	Nova Scotia	QC/ATL	70 years and over	60+	Man	Male	0	worried	No change to work		Somewhat worried	4	4	No change	0	No change	Occasionally or a moderate amount of the time (3-4 days)	Rarely or none of the time (less than 1 day)	Occasionally or a moderate amount of the time (3-4 days)	2	Live with others	0	0	0	No Kids	40-79k	Urban area	Several days	Not at all	Several days	Not at all	Not at all	Several days	Not at all	3	no	4	Heavy driking	no	0	0	0	1	College degree/diploma	Married/living with partner
1608	complete	English	5	Yes, I agree to participate	Nova Scotia	QC/ATL	30 to 39 years	18-39	Man	Male	0	worried	I have continued working, but now I am working from home instead of my usual loc	Increased a lot	Very worried	0		No change	0	No change	Most or all of the time (5-7 days)	Most or all of the time (5-7 days)	Most or all of the time (5-7 days)	4	Live with others	1	1	0	Kids	40-79k	Urban area	Nearly every day	Nearly every day	Nearly every day	Nearly every day	Nearly every day	Nearly every day	Over half the days	20	yes,10+	0	no/nondrinker	no	1	1	0	0	University degree/diploma	Married/living with partner
1160	complete	English	5	Yes, I agree to participate	British Columbia	BC	50 to 59 years	40-59	Woman	Female	0	worried	I was previously not working/ laid off/let go due to the pandemic, but now I am	No change	Very worried	0		No change	0	No change	Rarely or none of the time (less than 1 day)	Rarely or none of the time (less than 1 day)	Some or a little of the time (1-2 days)	2	Live with others	0	0	0	No Kids	120k+	Suburban area	Several days	Several days	Several days	Over half the days	Several days	Several days	Several days	8	no	0	no/nondrinker	no	0	0	0	1	Some post-secondary	Married/living with partner
899	complete	English	5	Yes, I agree to participate	Alberta	AB	50 to 59 years	40-59	Man	Male	0	worried	No change to work	No change	Somewhat worried	0		No change	0	No change	Most or all of the time (5-7 days)	Occasionally or a moderate amount of the time (3-4 days)	Occasionally or a moderate amount of the time (3-4 days)	2	Live with others	0	0	0	No Kids	120k+	Urban area	Over half the days	Several days	Over half the days	Over half the days	Nearly every day	Nearly every day	Several days	14	yes,10+	0	no/nondrinker	no	0	0	0	1	High school or less	Married/living with partner
5804	complete	English	5	Yes, I agree to participate	Ontario	ON	40 to 49 years	40-59	Woman	Female	1	not worried	No change to work	No change	Somewhat worried	4	0	No change	0	No change	Rarely or none of the time (less than 1 day)	Some or a little of the time (1-2 days)	Some or a little of the time (1-2 days)	3	Live with others	0	0	0	No Kids	80-119k	Rural area	Several days	Not at all	Several days	Several days	Not at all	Not at all	Several days	4	no	4	no/nondrinker	no	0	0	0	1	University degree/diploma	Married/living with partner
5422	complete	English	5	Yes, I agree to participate	Ontario	ON	30 to 39 years	18-39	Man	Male	1	not worried	I have continued working, but now I am working from home instead of my usual loc	Increased somewhat	Somewhat worried	1	0	Drink much less alcohol	1	Slightly more	Rarely or none of the time (less than 1 day)	Some or a little of the time (1-2 days)	Rarely or none of the time (less than 1 day)	2	Live with others	0	0	0	No Kids	120k+	Urban area	Several days	Several days	Several days	Not at all	Not at all	Not at all	Not at all	3	no	1	no/nondrinker	yes	0	0	0	1	University degree/diploma	Married/living with partner
6567	complete	English	5	Yes, I agree to participate	Ontario	ON	40 to 49 years	40-59	Woman	Female	0	not worried	No change to work	No change	Somewhat worried	1	0	No change	0	No change	Rarely or none of the time (less than 1 day)	Rarely or none of the time (less than 1 day)	Some or a little of the time (1-2 days)	3	Live with others	0	1	0	Kids	120k+	Urban area	Several days	Not at all	Several days	Several days	Not at all	Over half the days	Several days	6	no	1	no/nondrinker	no	0	1	0	0	University degree/diploma	Married/living with partner
2379	complete	English	5	Yes, I agree to participate	Manitoba	SK/MN	60 to 69 years	60+	Man	Male	0	worried	I was previously not working/ laid off/let go due to the pandemic, but now I am	Decreased a lot	Somewhat worried	2	2	Drink slightly more alcohol	0	No change	Rarely or none of the time (less than 1 day)	Rarely or none of the time (less than 1 day)	Some or a little of the time (1-2 days)	1	Live alone				No Kids		Urban area	Several days	Not at all	Several days	Several days	Not at all	Several days	Not at all	4	no	2	Heavy driking	no	1	1	1	0	University degree/diploma	Not married/Single
5829	complete	English	5	Yes, I agree to participate	British Columbia	BC	30 to 39 years	18-39	Man	Male	0	worried	No change to work	Decreased somewhat	Somewhat worried	1	0	Drink much less alcohol	0	No change	Some or a little of the time (1-2 days)	Some or a little of the time (1-2 days)	Occasionally or a moderate amount of the time (3-4 days)	2	Live with others	0	0	0	No Kids	40-79k	Urban area	Several days	Not at all	Not at all	Several days	Not at all	Several days	Not at all	3	no	1	no/nondrinker	no	0	0	0	1	University degree/diploma	Married/living with partner
2974	complete	English	5	Yes, I agree to participate	Ontario	ON	70 years and over	60+	Woman	Female	1	not worried	I am not currently working, or I have been laid off/let go, due to the pandemic		Not at all worried	0		No change	0	No change	Rarely or none of the time (less than 1 day)	Rarely or none of the time (less than 1 day)	Most or all of the time (5-7 days)	1	Live alone				No Kids	40-79k	Suburban area	Not at all	Not at all	Not at all	Not at all	Not at all	Not at all	Not at all	0	no	0	no/nondrinker	no	1	1	1	0	University degree/diploma	Divorced/Separated/Widowed
6747	complete	English	5	Yes, I agree to participate	Ontario	ON	40 to 49 years	40-59	Man	Male	0	worried	I have continued working, but now I am working from home instead of my usual loc	Decreased a lot	Very worried	0		No change	0	No change	Rarely or none of the time (less than 1 day)	Some or a little of the time (1-2 days)	Rarely or none of the time (less than 1 day)	4	Live with others	1	1	0	Kids	40-79k	Urban area	Not at all	Several days	Several days	Not at all	Several days	Not at all	Several days	4	no	0	no/nondrinker	no	1	1	0	0	University degree/diploma	Married/living with partner
5654	complete	English	5	Yes, I agree to participate	Ontario	ON	30 to 39 years	18-39	Man	Male	0	worried	I was previously not working/ laid off/let go due to the pandemic, but now I am	Decreased a lot	Somewhat worried	3	0	No change	0	No change	Rarely or none of the time (less than 1 day)	Some or a little of the time (1-2 days)	Occasionally or a moderate amount of the time (3-4 days)	3	Live with others	0	0	0	No Kids		Urban area	Several days	Several days	Several days	Several days	Not at all	Not at all	Not at all	4	no	3	no/nondrinker	no	0	0	0	1	University degree/diploma	Not married/Single
2794	complete	English	5	Yes, I agree to participate	Ontario	ON	70 years and over	60+	Man	Male	1	not worried	No change to work		Somewhat worried	5	0	Drink slightly more alcohol	0		Some or a little of the time (1-2 days)	Some or a little of the time (1-2 days)	Occasionally or a moderate amount of the time (3-4 days)	2	Live with others	0	0	0	No Kids	80-119k	Suburban area	Several days	Several days	Several days	Several days	Several days	Several days	Not at all	6	no	5	no/nondrinker	no	0	0	0	1	University degree/diploma	Married/living with partner
6660	complete	English	5	Yes, I agree to participate	Ontario	ON	50 to 59 years	40-59	Woman	Female	1	worried	I have continued working, but now I am working from home instead of my usual loc	No change	Somewhat worried	0		No change	0	No change	Rarely or none of the time (less than 1 day)	Rarely or none of the time (less than 1 day)	Most or all of the time (5-7 days)	3	Live with others	0	0	1	Kids		Suburban area	Not at all	Not at all	Not at all	Not at all	Not at all	Not at all	Not at all	0	no	0	no/nondrinker	no	0	0	1	0	University degree/diploma	Married/living with partner
2516	complete	English	5	Yes, I agree to participate	British Columbia	BC	70 years and over	60+	Woman	Female	1	not worried	No change to work		Somewhat worried	0		No change	0	No change	Rarely or none of the time (less than 1 day)	Rarely or none of the time (less than 1 day)	Some or a little of the time (1-2 days)	2	Live with others	0	0	0	No Kids	Less than 40k	Rural area	Not at all	Not at all	Several days	Several days	Not at all	Not at all	Several days	3	no	0	no/nondrinker	no	0	0	0	1	College degree/diploma	Married/living with partner
3456	complete	English	5	Yes, I agree to participate	Ontario	ON	40 to 49 years	40-59	Man	Male	0	worried	I have continued working, but now I am working from home instead of my usual loc	Decreased somewhat	Very worried	2	1	Drink slightly more alcohol	1	Slightly more	Most or all of the time (5-7 days)	Most or all of the time (5-7 days)	Rarely or none of the time (less than 1 day)	4	Live with others	0	0	0	No Kids	80-119k	Urban area	Nearly every day	Over half the days	Nearly every day	Nearly every day	Nearly every day	Nearly every day	Nearly every day	20	yes,10+	2	Heavy driking	yes	0	0	0	1	University degree/diploma	Married/living with partner
435	complete	English	5	Yes, I agree to participate	British Columbia	BC	60 to 69 years	60+	Woman	Female	0	not worried	No change to work		Very worried	0		No change	0	No change	Occasionally or a moderate amount of the time (3-4 days)	Rarely or none of the time (less than 1 day)	Rarely or none of the time (less than 1 day)	3	Live with others	0	0	0	No Kids	40-79k	Suburban area	Several days	Several days	Several days	Over half the days	Several days	Several days	Not at all	7	no	0	no/nondrinker	no	0	0	0	1	College degree/diploma	Married/living with partner
2990	complete	English	5	Yes, I agree to participate	Ontario	ON	30 to 39 years	18-39	Man	Male	1	worried	I have continued working, but now I am working from home instead of my usual loc	No change	Somewhat worried	3	0	Drink slightly more alcohol	0	No change	Rarely or none of the time (less than 1 day)	Rarely or none of the time (less than 1 day)	Most or all of the time (5-7 days)	4	Live with others	2	0	0	Kids	80-119k	Suburban area	Not at all	Not at all	Not at all	Several days	Not at all	Over half the days	Not at all	3	no	3	no/nondrinker	no	1	0	0	0	University degree/diploma	Married/living with partner
598	complete	English	5	Yes, I agree to participate	Alberta	AB	30 to 39 years	18-39	Woman	Female	1	not worried	I am not currently working, or I have been laid off/let go, due to the pandemic		Somewhat worried	4	1	Drink slightly more alcohol	4	Much more	Occasionally or a moderate amount of the time (3-4 days)	Some or a little of the time (1-2 days)	Some or a little of the time (1-2 days)	1	Live alone				No Kids	80-119k	Urban area	Not at all	Over half the days	Nearly every day	Over half the days	Over half the days	Not at all	Over half the days	11	yes,10+	4	Heavy driking	yes	1	1	1	0	College degree/diploma	Not married/Single
2837	complete	English	5	Yes, I agree to participate	Ontario	ON	60 to 69 years	60+	Woman	Female	0	worried	I have continued working, but now I am working from home instead of my usual loc	Increased somewhat	Very worried	2	0	No change	0	No change	Rarely or none of the time (less than 1 day)	Some or a little of the time (1-2 days)	Most or all of the time (5-7 days)	1	Live alone				No Kids	40-79k	Suburban area	Not at all	Not at all	Not at all	Not at all	Not at all	Not at all	Not at all	0	no	2	no/nondrinker	no	1	1	1	0	College degree/diploma	Not married/Single
3573	complete	English	5	Yes, I agree to participate	Ontario	ON	30 to 39 years	18-39	Man	Male	1	worried	I am not currently working, or I have been laid off/let go, due to the pandemic		Very worried	4	4	Drink much more alcohol	3	Much more	Occasionally or a moderate amount of the time (3-4 days)	Occasionally or a moderate amount of the time (3-4 days)	Most or all of the time (5-7 days)	3	Live with others	0	1	0	Kids	80-119k	Urban area	Nearly every day	Nearly every day	Nearly every day	Nearly every day	Nearly every day	Nearly every day	Nearly every day	21	yes,10+	4	Heavy driking	yes	0	1	0	0	University degree/diploma	Married/living with partner
867	complete	English	5	Yes, I agree to participate	Alberta	AB	60 to 69 years	60+	Man	Male	0	not worried	No change to work		Not very worried	0		No change	0	No change	Rarely or none of the time (less than 1 day)	Rarely or none of the time (less than 1 day)	Occasionally or a moderate amount of the time (3-4 days)	2	Live with others	0	0	0	No Kids		Urban area	Not at all	Not at all	Not at all	Not at all	Not at all	Not at all	Not at all	0	no	0	no/nondrinker	no	0	0	0	1	Some post-secondary	Married/living with partner
4944	complete	English	5	Yes, I agree to participate	Alberta	AB	40 to 49 years	40-59	Man	Male	1	not worried	I have continued working, but now I am working from home instead of my usual loc	Decreased somewhat	Not very worried	5	0	No change	0	No change	Rarely or none of the time (less than 1 day)	Rarely or none of the time (less than 1 day)	Occasionally or a moderate amount of the time (3-4 days)	1	Live alone				No Kids	120k+	Urban area	Not at all	Not at all	Not at all	Not at all	Not at all	Not at all	Not at all	0	no	5	no/nondrinker	no	1	1	1	0	University degree/diploma	Not married/Single
4076	complete	English	5	Yes, I agree to participate	Ontario	ON	18 to 29 years	18-39	Woman	Female	1	worried	I was previously not working/ laid off/let go due to the pandemic, but now I am	Decreased somewhat	Somewhat worried	0		No change	0	No change	Some or a little of the time (1-2 days)	Some or a little of the time (1-2 days)	Some or a little of the time (1-2 days)	3	Live with others	0	0	0	No Kids		Suburban area	Several days	Several days	Several days	Several days	Several days	Not at all	Not at all	5	no	0	no/nondrinker	no	0	0	0	1	College degree/diploma	Not married/Single
1698	complete	English	5	Yes, I agree to participate	British Columbia	BC	30 to 39 years	18-39	Woman	Female	1	worried	I was working from home due to the pandemic, but now I am back working at my usu	Decreased somewhat	Very worried	0		No change	0	No change	Some or a little of the time (1-2 days)	Some or a little of the time (1-2 days)	Occasionally or a moderate amount of the time (3-4 days)	4	Live with others	1	1	0	Kids	120k+	Suburban area	Several days	Not at all	Over half the days	Over half the days	Over half the days	Nearly every day	Several days	11	yes,10+	0	no/nondrinker	no	1	1	0	0	University degree/diploma	Married/living with partner
2670	complete	English	5	Yes, I agree to participate	Ontario	ON	70 years and over	60+	Man	Male	1	not worried	No change to work	Decreased somewhat	Somewhat worried	0		No change	0	No change	Rarely or none of the time (less than 1 day)	Rarely or none of the time (less than 1 day)	Most or all of the time (5-7 days)	3	Live with others				No Kids	120k+	Urban area	Not at all	Not at all	Not at all	Not at all	Not at all	Not at all	Not at all	0	no	0	no/nondrinker	no	1	1	1	0	University degree/diploma	Married/living with partner
6355	complete	English	5	Yes, I agree to participate	Ontario	ON	18 to 29 years	18-39	Woman	Female	1	worried	No change to work	Increased somewhat	Very worried	0		No change	0	No change	Some or a little of the time (1-2 days)	Occasionally or a moderate amount of the time (3-4 days)	Most or all of the time (5-7 days)	4	Live with others	0	0	0	No Kids	Less than 40k	Urban area	Over half the days	Over half the days	Nearly every day	Several days	Not at all	Several days	Nearly every day	12	yes,10+	0	no/nondrinker	no	0	0	0	1	Some post-secondary	Not married/Single
6327	complete	English	5	Yes, I agree to participate	Saskatchewan	SK/MN	40 to 49 years	40-59	Man	Male	0	worried	I was working from home due to the pandemic, but now I am back working at my usu	No change	Very worried	0		No change	0	No change	Some or a little of the time (1-2 days)	Some or a little of the time (1-2 days)	Occasionally or a moderate amount of the time (3-4 days)	1	Live alone				No Kids	80-119k	Urban area	Nearly every day	Nearly every day	Nearly every day	Over half the days	Over half the days	Nearly every day	Nearly every day	19	yes,10+	0	no/nondrinker	no	1	1	1	0	University degree/diploma	Not married/Single
1451	complete	English	5	Yes, I agree to participate	British Columbia	BC	30 to 39 years	18-39	Woman	Female	0	not worried	No change to work	Increased somewhat	Very worried	0		No change	0	No change	Occasionally or a moderate amount of the time (3-4 days)	Some or a little of the time (1-2 days)	Rarely or none of the time (less than 1 day)	1	Live alone				No Kids	40-79k	Urban area	Over half the days	Over half the days	Over half the days	Over half the days	Several days	Nearly every day	Several days	13	yes,10+	0	no/nondrinker	no	1	1	1	0	University degree/diploma	Not married/Single
2309	complete	English	5	Yes, I agree to participate	New Brunswick	QC/ATL	40 to 49 years	40-59	Man	Male	1	worried	No change to work		Somewhat worried	0		No change	7	Much less	Most or all of the time (5-7 days)	Most or all of the time (5-7 days)	Rarely or none of the time (less than 1 day)	1	Live alone				No Kids	Less than 40k	Rural area	Nearly every day	Over half the days	Several days	Several days	Several days	Nearly every day	Several days	12	yes,10+	0	no/nondrinker	yes	1	1	1	0	College degree/diploma	Not married/Single
2853	complete	English	5	Yes, I agree to participate	Manitoba	SK/MN	50 to 59 years	40-59	Woman	Female	0	worried	I have continued working, but now I am working from home instead of my usual loc	No change	Very worried	0		No change	0	No change	Some or a little of the time (1-2 days)	Rarely or none of the time (less than 1 day)	Occasionally or a moderate amount of the time (3-4 days)	4	Live with others	0	0	0	No Kids	120k+	Suburban area	Several days	Several days	Several days	Several days	Not at all	Not at all	Several days	5	no	0	no/nondrinker	no	0	0	0	1	University degree/diploma	Married/living with partner
4663	complete	English	5	Yes, I agree to participate	British Columbia	BC	50 to 59 years	40-59	Woman	Female	0	worried	No change to work	Decreased somewhat	Very worried	3	1	Drink much more alcohol	1	Much more	Most or all of the time (5-7 days)	Most or all of the time (5-7 days)	Occasionally or a moderate amount of the time (3-4 days)	3	Live with others	0	0	1	Kids	80-119k	Urban area	Nearly every day	Nearly every day	Nearly every day	Several days	Several days	Several days	Several days	13	yes,10+	3	Heavy driking	yes	0	0	1	0	College degree/diploma	Married/living with partner
229	complete	English	5	Yes, I agree to participate	Ontario	ON	40 to 49 years	40-59	Woman	Female	1	not worried	No change to work		Somewhat worried	0		No change	0	No change	Rarely or none of the time (less than 1 day)	Rarely or none of the time (less than 1 day)	Occasionally or a moderate amount of the time (3-4 days)	4	Live with others	1	1	0	Kids	120k+	Urban area	Not at all	Not at all	Not at all	Not at all	Not at all	Several days	Not at all	1	no	0	no/nondrinker	no	1	1	0	0	University degree/diploma	Married/living with partner
3659	complete	English	5	Yes, I agree to participate	British Columbia	BC	70 years and over	60+	Man	Male	0	worried	No change to work		Somewhat worried	0		No change	0	No change	Some or a little of the time (1-2 days)	Rarely or none of the time (less than 1 day)	Some or a little of the time (1-2 days)	2	Live with others	0	0	0	No Kids		Suburban area	Not at all	Not at all	Not at all	Not at all	Not at all	Several days	Several days	2	no	0	no/nondrinker	no	0	0	0	1	University degree/diploma	Married/living with partner
3247	complete	English	5	Yes, I agree to participate	British Columbia	BC	60 to 69 years	60+	Woman	Female	0	worried	No change to work		Very worried	1	0	No change	0	No change	Some or a little of the time (1-2 days)	Some or a little of the time (1-2 days)	Occasionally or a moderate amount of the time (3-4 days)	2	Live with others	0	0	0	No Kids	40-79k	Rural area	Over half the days	Over half the days	Several days	Over half the days	Several days	Several days	Several days	10	yes,10+	1	no/nondrinker	no	0	0	0	1	College degree/diploma	Married/living with partner
4441	complete	English	5	Yes, I agree to participate	Manitoba	SK/MN	40 to 49 years	40-59	Woman	Female	0	worried	No change to work		Very worried	0		No change	0	No change	Most or all of the time (5-7 days)	Some or a little of the time (1-2 days)	Some or a little of the time (1-2 days)	3	Live with others	0	0	1	Kids	120k+	Suburban area	Over half the days	Nearly every day	Nearly every day	Several days	Not at all	Several days	Nearly every day	13	yes,10+	0	no/nondrinker	no	0	0	1	0	Some post-secondary	Married/living with partner
837	complete	English	5	Yes, I agree to participate	Ontario	ON	70 years and over	60+	Woman	Female	1	not worried	Other	No change	Not very worried	0		No change	0	No change	Rarely or none of the time (less than 1 day)	Rarely or none of the time (less than 1 day)	Rarely or none of the time (less than 1 day)	2	Live with others	0	0	0	No Kids		Urban area	Not at all	Not at all	Not at all	Not at all	Not at all	Not at all	Not at all	0	no	0	no/nondrinker	no	0	0	0	1	Some post-secondary	Married/living with partner
2085	complete	English	5	Yes, I agree to participate	New Brunswick	QC/ATL	40 to 49 years	40-59	Man	Male	1	not worried	I was working from home due to the pandemic, but now I am back working at my usu	No change	Somewhat worried	0		No change	0	No change	Rarely or none of the time (less than 1 day)	Rarely or none of the time (less than 1 day)	Occasionally or a moderate amount of the time (3-4 days)	2	Live with others	0	0	0	No Kids	80-119k	Rural area	Not at all	Several days	Several days	Several days	Not at all	Not at all	Not at all	3	no	0	no/nondrinker	no	0	0	0	1	College degree/diploma	Married/living with partner
6742	complete	English	5	Yes, I agree to participate	British Columbia	BC	30 to 39 years	18-39	Man	Male	0	not worried	No change to work	No change	Somewhat worried	1	1	No change	0	No change	Rarely or none of the time (less than 1 day)	Some or a little of the time (1-2 days)	Occasionally or a moderate amount of the time (3-4 days)	3	Live with others	1	0	0	Kids	120k+	Suburban area	Not at all	Not at all	Not at all	Not at all	Not at all	Several days	Not at all	1	no	1	Heavy driking	no	1	0	0	0	High school or less	Married/living with partner
449	complete	English	5	Yes, I agree to participate	Ontario	ON	50 to 59 years	40-59	Man	Male	0	worried	No change to work	No change	Somewhat worried	3	0	No change	0	No change	Rarely or none of the time (less than 1 day)	Rarely or none of the time (less than 1 day)	Some or a little of the time (1-2 days)	4	Live with others	0	0	0	No Kids	Less than 40k	Suburban area	Several days	Several days	Several days	Several days	Not at all	Several days	Not at all	5	no	3	no/nondrinker	no	0	0	0	1	College degree/diploma	Married/living with partner
2728	complete	English	5	Yes, I agree to participate	Manitoba	SK/MN	70 years and over	60+	Man	Male	0	not worried	No change to work		Not very worried	1	0	Drink slightly more alcohol	0	No change	Rarely or none of the time (less than 1 day)	Rarely or none of the time (less than 1 day)	Occasionally or a moderate amount of the time (3-4 days)	2	Live with others	0	0	0	No Kids	40-79k	Urban area	Several days	Not at all	Not at all	Not at all	Not at all	Several days	Not at all	2	no	1	no/nondrinker	no	0	0	0	1	Some post-secondary	Married/living with partner
6749	complete	English	5	Yes, I agree to participate	Ontario	ON	30 to 39 years	18-39	Woman	Female	0	worried	I am not currently working, or I have been laid off/let go, due to the pandemic		Somewhat worried	0		No change	0	Much less	Some or a little of the time (1-2 days)	Some or a little of the time (1-2 days)	Occasionally or a moderate amount of the time (3-4 days)	4	Live with others	0	0	0	No Kids	80-119k	Rural area	Several days	Not at all	Several days	Several days	Not at all	Several days	Not at all	4	no	0	no/nondrinker	no	0	0	0	1	College degree/diploma	Married/living with partner
3945	complete	English	5	Yes, I agree to participate	Ontario	ON	60 to 69 years	60+	Man	Male	0	not worried	No change to work	No change	Not very worried	2	0	No change	0	No change	Rarely or none of the time (less than 1 day)	Rarely or none of the time (less than 1 day)	Occasionally or a moderate amount of the time (3-4 days)	4	Live with others	0	0	0	No Kids		Urban area	Not at all	Not at all	Not at all	Not at all	Not at all	Not at all	Not at all	0	no	2	no/nondrinker	no	0	0	0	1	Some post-secondary	Married/living with partner
913	complete	English	5	Yes, I agree to participate	Ontario	ON	30 to 39 years	18-39	Woman	Female	1	worried	I have continued working, but now I am working from home instead of my usual loc	No change	Very worried	0		No change	0	No change	Some or a little of the time (1-2 days)	Occasionally or a moderate amount of the time (3-4 days)	Some or a little of the time (1-2 days)	3	Live with others	1	0	0	Kids		Suburban area	Nearly every day	Over half the days	Several days	Several days	Not at all	Several days	Several days	9	no	0	no/nondrinker	no	1	0	0	0	University degree/diploma	Married/living with partner
3108	complete	English	5	Yes, I agree to participate	Ontario	ON	70 years and over	60+	Man	Male	1	not worried	No change to work		Very worried	0		No change	0	No change	Rarely or none of the time (less than 1 day)	Rarely or none of the time (less than 1 day)	Rarely or none of the time (less than 1 day)	2	Live with others	0	0	0	No Kids	120k+	Rural area	Not at all	Not at all	Not at all	Not at all	Not at all	Several days	Several days	2	no	0	no/nondrinker	no	0	0	0	1	University degree/diploma	Married/living with partner
6163	complete	English	5	Yes, I agree to participate	Ontario	ON	40 to 49 years	40-59	Woman	Female	0	not worried	I have continued working, but now I am working from home instead of my usual loc	Decreased a lot	Somewhat worried	0		No change	0	No change	Rarely or none of the time (less than 1 day)	Rarely or none of the time (less than 1 day)	Most or all of the time (5-7 days)	3	Live with others	0	1	1	Kids	80-119k	Suburban area	Several days	Not at all	Not at all	Not at all	Not at all	Several days	Not at all	2	no	0	no/nondrinker	no	0	1	1	0	University degree/diploma	Divorced/Separated/Widowed
5077	complete	English	5	Yes, I agree to participate	Ontario	ON	30 to 39 years	18-39	Man	Male	0	worried	No change to work	No change	Not very worried	0		No change	0	No change	Rarely or none of the time (less than 1 day)	Rarely or none of the time (less than 1 day)	Some or a little of the time (1-2 days)	3	Live with others	1	0	0	Kids	120k+	Urban area	Not at all	Not at all	Not at all	Not at all	Not at all	Not at all	Not at all	0	no	0	no/nondrinker	no	1	0	0	0	University degree/diploma	Married/living with partner
3705	complete	English	5	Yes, I agree to participate	Alberta	AB	50 to 59 years	40-59	Man	Male	0	not worried	I have continued working, but now I am working from home instead of my usual loc	No change	Not very worried	0		No change	0	No change	Some or a little of the time (1-2 days)	Some or a little of the time (1-2 days)	Rarely or none of the time (less than 1 day)	4	Live with others	0	0	0	No Kids	80-119k	Urban area	Several days	Not at all	Not at all	Not at all	Not at all	Not at all	Not at all	1	no	0	no/nondrinker	no	0	0	0	1	High school or less	Married/living with partner
1678	complete	English	5	Yes, I agree to participate	Ontario	ON	40 to 49 years	40-59	Man	Male	1	worried	Other	Decreased somewhat	Somewhat worried	0			0		Rarely or none of the time (less than 1 day)	Rarely or none of the time (less than 1 day)	Rarely or none of the time (less than 1 day)	3	Live with others	0	1	0	Kids	120k+	Urban area	Several days	Several days	Several days	Several days	Several days	Several days	Several days	7	no	0	no/nondrinker	no	0	1	0	0	University degree/diploma	Married/living with partner
1267	complete	English	5	Yes, I agree to participate	Alberta	AB	60 to 69 years	60+	Man	Male	1	not worried	No change to work		Somewhat worried	0		No change	0	No change	Rarely or none of the time (less than 1 day)	Rarely or none of the time (less than 1 day)	Most or all of the time (5-7 days)	2	Live with others	0	0	0	No Kids	80-119k	Suburban area	Not at all	Not at all	Not at all	Not at all	Not at all	Not at all	Not at all	0	no	0	no/nondrinker	no	0	0	0	1	Some post-secondary	Married/living with partner
3024	complete	English	5	Yes, I agree to participate	Ontario	ON	50 to 59 years	40-59	Woman	Female	0	worried	No change to work	Decreased somewhat	Somewhat worried	5	0	No change	0	No change	Some or a little of the time (1-2 days)	Rarely or none of the time (less than 1 day)	Some or a little of the time (1-2 days)	2	Live with others	0	0	0	No Kids	80-119k	Rural area	Not at all	Not at all	Not at all	Not at all	Not at all	Several days	Not at all	1	no	5	no/nondrinker	no	0	0	0	1	College degree/diploma	Married/living with partner
4945	complete	English	5	Yes, I agree to participate	British Columbia	BC	50 to 59 years	40-59	Man	Male	0	not worried	No change to work	No change	Somewhat worried	1	0	No change	0	No change	Some or a little of the time (1-2 days)	Rarely or none of the time (less than 1 day)	Occasionally or a moderate amount of the time (3-4 days)	2	Live with others	0	0	0	No Kids	120k+	Suburban area	Several days	Several days	Several days	Several days	Not at all	Several days	Not at all	5	no	1	no/nondrinker	no	0	0	0	1	University degree/diploma	Married/living with partner
2834	complete	English	5	Yes, I agree to participate	Manitoba	SK/MN	50 to 59 years	40-59	Woman	Female	0	not worried	No change to work	Increased somewhat	Somewhat worried	4	0	Drink slightly more alcohol	0	No change	Rarely or none of the time (less than 1 day)	Rarely or none of the time (less than 1 day)	Rarely or none of the time (less than 1 day)	2	Live with others				No Kids		Suburban area	Not at all	Not at all	Several days	Several days	Several days	Several days	Not at all	4	no	4	no/nondrinker	no	1	1	1	0	University degree/diploma	Married/living with partner
1719	complete	English	5	Yes, I agree to participate	Alberta	AB	30 to 39 years	18-39	Woman	Female	0	worried	I have continued working, but now I am working from home instead of my usual loc	No change	Somewhat worried	0		Drink much less alcohol	0	No change	Rarely or none of the time (less than 1 day)	Rarely or none of the time (less than 1 day)	Occasionally or a moderate amount of the time (3-4 days)	2	Live with others	0	0	0	No Kids	120k+	Urban area	Several days	Not at all	Over half the days	Several days	Not at all	Several days	Over half the days	7	no	0	no/nondrinker	no	0	0	0	1	University degree/diploma	Married/living with partner
1274	complete	English	5	Yes, I agree to participate	Ontario	ON	40 to 49 years	40-59	Woman	Female	1	not worried	No change to work	No change	Not very worried	2	0	No change	0	No change	Rarely or none of the time (less than 1 day)	Rarely or none of the time (less than 1 day)	Occasionally or a moderate amount of the time (3-4 days)	2	Live with others				No Kids	40-79k	Urban area	Not at all	Not at all	Not at all	Not at all	Not at all	Not at all	Not at all	0	no	2	no/nondrinker	no	1	1	1	0	University degree/diploma	Married/living with partner
2807	complete	English	5	Yes, I agree to participate	Ontario	ON	60 to 69 years	60+	Woman	Female	0	not worried	No change to work		Somewhat worried	2	0	No change	0	No change	Rarely or none of the time (less than 1 day)	Some or a little of the time (1-2 days)	Occasionally or a moderate amount of the time (3-4 days)	1	Live alone				No Kids	120k+	Urban area	Not at all	Not at all	Not at all	Not at all	Not at all	Not at all	Not at all	0	no	2	no/nondrinker	no	1	1	1	0	University degree/diploma	Divorced/Separated/Widowed
4125	complete	English	5	Yes, I agree to participate	British Columbia	BC	50 to 59 years	40-59	Woman	Female	0	worried	I am not currently working, or I have been laid off/let go, due to the pandemic		Very worried	0		No change	0	No change	Occasionally or a moderate amount of the time (3-4 days)	Most or all of the time (5-7 days)	Occasionally or a moderate amount of the time (3-4 days)	2	Live with others	0	0	0	No Kids	40-79k	Rural area	Over half the days	Over half the days	Over half the days	Nearly every day	Nearly every day	Nearly every day	Over half the days	17	yes,10+	0	no/nondrinker	no	0	0	0	1	High school or less	Married/living with partner
1813	complete	English	5	Yes, I agree to participate	Ontario	ON	70 years and over	60+	Man	Male	0	not worried	No change to work		Somewhat worried	0		No change	0	No change	Rarely or none of the time (less than 1 day)	Some or a little of the time (1-2 days)	Rarely or none of the time (less than 1 day)	2	Live with others	0	0	0	No Kids	80-119k	Suburban area	Not at all	Not at all	Not at all	Not at all	Not at all	Not at all	Not at all	0	no	0	no/nondrinker	no	0	0	0	1	Some post-secondary	Divorced/Separated/Widowed
6351	complete	English	5	Yes, I agree to participate	Quebec	QC/ATL	18 to 29 years	18-39	Woman	Female	0	worried	No change to work		Very worried	1	0	No change	0	No change	Rarely or none of the time (less than 1 day)	Some or a little of the time (1-2 days)	Occasionally or a moderate amount of the time (3-4 days)	1	Live alone				No Kids	Less than 40k	Urban area	Nearly every day	Nearly every day	Nearly every day	Nearly every day	Nearly every day	Nearly every day	Nearly every day	21	yes,10+	1	no/nondrinker	no	1	1	1	0	Some post-secondary	Not married/Single
4898	complete	English	5	Yes, I agree to participate	Alberta	AB	18 to 29 years	18-39	Woman	Female	0	not worried	No change to work	Decreased somewhat	Somewhat worried	0		No change	0	No change	Occasionally or a moderate amount of the time (3-4 days)	Rarely or none of the time (less than 1 day)	Some or a little of the time (1-2 days)	3	Live with others	1	0	0	Kids		Suburban area	Several days	Several days	Several days	Over half the days	Over half the days	Over half the days	Over half the days	11	yes,10+	0	no/nondrinker	no	1	0	0	0	College degree/diploma	Married/living with partner
2526	complete	English	5	Yes, I agree to participate	British Columbia	BC	50 to 59 years	40-59	Man	Male	0	not worried	No change to work	No change	Very worried	2	1	Drink slightly more alcohol	0	No change	Some or a little of the time (1-2 days)	Some or a little of the time (1-2 days)	Most or all of the time (5-7 days)	1	Live alone				No Kids	120k+	Urban area	Several days	Not at all	Several days	Not at all	Not at all	Several days	Not at all	3	no	2	Heavy driking	no	1	1	1	0	Some post-secondary	Divorced/Separated/Widowed
1057	complete	English	5	Yes, I agree to participate	Manitoba	SK/MN	60 to 69 years	60+	Woman	Female	0	worried	No change to work		Somewhat worried	0		No change	0	No change	Most or all of the time (5-7 days)	Occasionally or a moderate amount of the time (3-4 days)	Some or a little of the time (1-2 days)	1	Live alone				No Kids	Less than 40k	Urban area	Over half the days	Several days	Nearly every day	Over half the days	Over half the days	Nearly every day	Nearly every day	16	yes,10+	0	no/nondrinker	no	1	1	1	0	University degree/diploma	Not married/Single
6583	complete	English	5	Yes, I agree to participate	Alberta	AB	40 to 49 years	40-59	Man	Male	1	worried	I have continued working, but now I am working from home instead of my usual loc	Decreased somewhat	Not very worried	0		No change	7	No change	Most or all of the time (5-7 days)	Rarely or none of the time (less than 1 day)	Some or a little of the time (1-2 days)	6	Live with others	3	1	0	Kids	40-79k	Urban area	Not at all	Not at all	Several days	Several days	Not at all	Not at all	Not at all	2	no	0	no/nondrinker	yes	1	1	0	0	University degree/diploma	Married/living with partner
6330	complete	English	5	Yes, I agree to participate	Alberta	AB	40 to 49 years	40-59	Man	Male	1	worried	No change to work		Somewhat worried	0		No change	0		Rarely or none of the time (less than 1 day)	Rarely or none of the time (less than 1 day)	Some or a little of the time (1-2 days)	5	Live with others	1	1	1	Kids	Less than 40k	Urban area	Not at all	Not at all	Not at all	Over half the days	Not at all	Not at all	Over half the days	4	no	0	no/nondrinker	no	1	1	1	0	University degree/diploma	Married/living with partner
5376	complete	English	5	Yes, I agree to participate	Alberta	AB	60 to 69 years	60+	Man	Male	0	worried	No change to work		Somewhat worried	5	5	Drink slightly more alcohol	0	No change	Rarely or none of the time (less than 1 day)	Rarely or none of the time (less than 1 day)	Some or a little of the time (1-2 days)	4	Live with others	0	0	0	No Kids	80-119k	Urban area	Not at all	Several days	Several days	Several days	Several days	Not at all	Not at all	4	no	5	Heavy driking	no	0	0	0	1	Some post-secondary	Married/living with partner
3114	complete	English	5	Yes, I agree to participate	Ontario	ON	70 years and over	60+	Woman	Female	0	not worried	No change to work		Somewhat worried	0		No change	0	No change	Rarely or none of the time (less than 1 day)	Occasionally or a moderate amount of the time (3-4 days)	Most or all of the time (5-7 days)	1	Live alone				No Kids		Rural area	Not at all	Not at all	Several days	Not at all	Not at all	Not at all	Not at all	1	no	0	no/nondrinker	no	1	1	1	0	University degree/diploma	Divorced/Separated/Widowed
3099	complete	English	5	Yes, I agree to participate	Ontario	ON	30 to 39 years	18-39	Man	Male	0	worried	I have continued working, but now I am working from home instead of my usual loc	No change	Somewhat worried	2	0	No change	1	No change	Occasionally or a moderate amount of the time (3-4 days)	Some or a little of the time (1-2 days)	Some or a little of the time (1-2 days)	2	Live with others	0	0	0	No Kids	80-119k	Suburban area	Several days	Several days	Several days	Over half the days	Several days	Several days	Several days	8	no	2	no/nondrinker	yes	0	0	0	1	University degree/diploma	Married/living with partner
5371	complete	English	5	Yes, I agree to participate	Ontario	ON	30 to 39 years	18-39	Man	Male	0	worried	No change to work	Increased somewhat	Somewhat worried	6	0	Drink slightly more alcohol	0	No change	Some or a little of the time (1-2 days)	Some or a little of the time (1-2 days)	Rarely or none of the time (less than 1 day)	3	Live with others	1	0	0	Kids	40-79k	Urban area	Over half the days	Several days	Over half the days	Over half the days	Over half the days	Over half the days	Over half the days	13	yes,10+	6	no/nondrinker	no	1	0	0	0	Some post-secondary	Married/living with partner
6757	complete	English	5	Yes, I agree to participate	Alberta	AB	18 to 29 years	18-39	Man	Male	0	not worried	No change to work	Decreased somewhat	Not very worried	0		No change	0	No change	Rarely or none of the time (less than 1 day)	Some or a little of the time (1-2 days)	Most or all of the time (5-7 days)	7	Live with others	0	0	2	Kids	80-119k	Suburban area	Not at all	Not at all	Not at all	Not at all	Not at all	Not at all	Not at all	0	no	0	no/nondrinker	no	0	0	1	0	Some post-secondary	Not married/Single
403	complete	English	5	Yes, I agree to participate	Ontario	ON	30 to 39 years	18-39	Man	Male	1	not worried	No change to work	No change	Somewhat worried	4	0	Drink slightly more alcohol	0	No change	Rarely or none of the time (less than 1 day)	Rarely or none of the time (less than 1 day)	Occasionally or a moderate amount of the time (3-4 days)	4	Live with others	1	1	0	Kids	120k+	Suburban area	Not at all	Not at all	Not at all	Not at all	Not at all	Several days	Not at all	1	no	4	no/nondrinker	no	1	1	0	0	University degree/diploma	Married/living with partner
1715	complete	English	5	Yes, I agree to participate	Manitoba	SK/MN	30 to 39 years	18-39	Man	Male	1	worried	Other	No change	Somewhat worried	0		No change	0	No change	Some or a little of the time (1-2 days)	Some or a little of the time (1-2 days)	Some or a little of the time (1-2 days)	2	Live with others	0	0	0	No Kids	80-119k	Urban area	Several days	Several days	Several days	Several days	Several days	Several days	Several days	7	no	0	no/nondrinker	no	0	0	0	1	University degree/diploma	Married/living with partner
6202	complete	English	5	Yes, I agree to participate	Quebec	QC/ATL	70 years and over	60+	Questioning/Not sure of my gender identity	Other	0	worried	I was working from home due to the pandemic, but now I am back working at my usu	Increased somewhat	Somewhat worried	0			0	Much less	Occasionally or a moderate amount of the time (3-4 days)	Some or a little of the time (1-2 days)	Occasionally or a moderate amount of the time (3-4 days)	1	Live alone				No Kids	40-79k	Rural area	Over half the days	Several days	Over half the days	Several days	Over half the days	Over half the days	Over half the days	12	yes,10+	0	no/nondrinker	no	1	1	1	0	Some post-secondary	Divorced/Separated/Widowed
5061	complete	English	5	Yes, I agree to participate	British Columbia	BC	30 to 39 years	18-39	Man	Male	0	worried	I am not currently working, or I have been laid off/let go, due to the pandemic		Somewhat worried	0		No change	7	No change	Rarely or none of the time (less than 1 day)	Rarely or none of the time (less than 1 day)	Rarely or none of the time (less than 1 day)	5	Live with others	0	0	0	No Kids	40-79k	Urban area	Not at all	Not at all	Not at all	Not at all	Not at all	Not at all	Not at all	0	no	0	no/nondrinker	yes	0	0	0	1	Some post-secondary	Married/living with partner
[truncated: 5,324 more rows]
[truncated: 66 more columns]
